# Supplementary material for: Genome-Wide Identification and Co-Expression Analysis of ARF and IAA Family Genes in Euscaphis konishii: Potential Regulators of Triterpenoids and Anthocyanin Biosynthesis
Source: Front Genet. 2022 Jan 5;12:737293. doi: 10.3389/fgene.2021.737293 (PMC8766721; doi:10.3389/fgene.2021.737293)
Supplement: Supplementary file 3 [file DataSheet2.xlsx]

## Sheet: Additional Table1
Table S1 Features of EkIAA and EkARF genes identified in E. konishii
Name	Gene ID	CDS	gDNA	Protein sequence	Unigene	AA	Mw	pI
EkIAA1.4	E.konishii.00285	ATGGATGGAGCTCCTTATCTCAGAAAAATTGATTTGAAGGTTTATAAGGGATACCCAGAGCTCCTTAAAGCCTTGGAAGACATGTTCAAATTCACTGTTGGCAAGTATTCGGAAAGAGAAGGCTACAATGGATCTGAATATGTTCCGACTTATGAAGATAAAGATGGGGATTGGATGTTGGTTGGAGATGTTCCATGGGACATGTTCATAAATTCTTGCAAGAGGTTGAGAATCATGAAAGGATCAGAAGCCAGAGGCTTGGGCTGTGTTGTGTAA	ATGGATGGAGCTCCTTATCTCAGAAAAATTGATTTGAAGGTTTATAAGGGATACCCAGAGCTCCTTAAAGCCTTGGAAGACATGTTCAAATTCACTGTTGGTAAGTATATATATGTACATATGTAGCATCTTCTTGATCATTGGTAATGTTGGTGATGATTATAGGGTGAATTGTTATATTGAAGTTATGTTTTTTTTTTTTTTGTTTGAATAGGCAAGTATTCGGAAAGAGAAGGCTACAATGGATCTGAATATGTTCCGACTTATGAAGATAAAGATGGGGATTGGATGTTGGTTGGAGATGTTCCATGGGAGTAAGTACTAACGCTCTGTTCATCTTCCTCTTTCCTCCCTCTGACTCTTACCTATATTCTGTCTCTAAATTTACTATGTTTTTTG…	MDGAPYLRKIDLKVYKGYPELLKALEDMFKFTVGKYSEREGYNGSEYVPTYEDKDGDWMLVGDVPWDMFINSCKRLRIMKGSEARGLGCVV	GAACATGTCCCATGGAACATCTCCAACCAACATCCAATCCCCATCTTTATCTTCATAAGTCGGTACATATTCAGATCCATTGTAGCCTTCTCTTTCCGAATACTTGCCAACAGTGAATTTGAACATGTCTTCCAAGGCTTTAAGGAGCTCTGGGTATCCCTTATAAACCTTCAAATCAATTTTTCTGAGATAAGGAGCTCCATCCATGCTGACTTTCACATAGATCATCCCAGCAGCTTCACCTTCTGTTTTCTTTGTTTGTAAACAATTTTTGCGGTAGGATCGAATTGGTGGCCACCCCACTACTTGTGCCTTGGAAGGAGGAGCATTTTCGAGGCCAGATCTTTGGGTATCCGACACATTTGATTGATCCTCAGATCCAGAATCCTTGTGATTCAT…	91	10485.1	5.42
EkIAA16.2	E.konishii.00287	ATGAGTAGCTTTTTGGGGGCAGAGCGCGATAAGTACAGCATGATTAATTTTGAGGAGACGGAGCTGCGTCTTGGATTGTCGGTTGGGAAGCGAAACGATGGGGAGGCAATCAAGATTAATGGTGGGAAGAGAGTGTTTTCGGAAACTGTTGATTTGAAGCTGAATCTTTCGTCGACGAGGGAGGAGTCCAGCGCCGCCGCCGCCGCCGATGAAGAGGCGGTTAAGATGAAGCAGAAGAGTGCTGTTGCTCCTCCCTCTAACGATTCTGCAAAGCCCCACGCCAAGGCACAAGTTGTGGGTTGGCCGCCAGTTCGATCATTCCGAAAAAACATTGTGACGGTCCAGAAGAACACGTCCAAGGAGGAAGGCGAGAAGGCCGGCGCCTGTAGCAGCAGAGCG…	ATGAGTAGCTTTTTGGGGGCAGAGCGCGATAAGTACAGCATGATTAATTTTGAGGAGACGGAGCTGCGTCTTGGATTGTCGGTTGGGAAGCGAAACGATGGGGAGGCAATCAAGATTAATGGTGGGAAGAGAGTGTTTTCGGAAACTGTTGATTTGAAGCTGAATCTTTCGTCGACGAGGGAGGAGTCCAGCGCCGCCGCCGCCGCCGATGAAGAGGCGGTTAAGATGAAGCAGAAGAGTGCTGTTGCTCCTCCCTCTAACGATTCTGCAAAGCCCCACGCCAAGTAAGTTTTGGATCGTTTAATTTTATGAAAAAATTTTGTCATATAATTATGTTTTCCGGGACCAATATTTCAGTAGGTTTCTTCTACGTATTTACATAATTTTTTATAGAATTGA…	MSSFLGAERDKYSMINFEETELRLGLSVGKRNDGEAIKINGGKRVFSETVDLKLNLSSTREESSAAAAADEEAVKMKQKSAVAPPSNDSAKPHAKAQVVGWPPVRSFRKNIVTVQKNTSKEEGEKAGACSSRAAFVKVSMDGAPYLRKVDLKIYKSYQELSDALGKMFSSFTIGNCGSQGMKDFMNESKLIDLLNGSEYMPAYEDKDGDWMLVGDVPWKMFVDSCKRLRIMKGSEAIGLAPRAVEKCKNRS	GTTGGTTTATGATTCTTGAATTATATAGGGACTAATTAAAATCAATAAATGCACCCCGAATAATTGCACATGCGGACATGCCCATGCTCCACCTTATCTCTTTGTTCATGAATCTTATTATTTGTCTCCTCAACCAATCAAAAATAAAATGAGAAATATATATAAGAAAAGAACCTGTAAATCTCATCACAAATGAATTAAAATACACTCCATTACAAAGCCACTGACATTCAACAGAGTCAGAGTCACCCTCATGGAGTATATAAAACTTTATAAACATCTATTATTGCTTCTTGCCTTAACAAATCTTCAAATACATTACTCATAATTAACTACGCATAGGGGAAAAAACATGGTACAAAGTCACAAATACATCCAAACTTCGAGCTCGATCGGTTC…	251	27617.6	9
EkIAA29.3	E.konishii.02605	ATGCAAGAAACAGAGATCCACGATTTGTCCGATGACGCAGACTACGCTGCCTCTATACAACAAGGATCCGCGAGCTTGATGAGAAGCGACAGTAGTAGTAAGAGAAGCACGTCGAGCGAACCGGAAGGTGCGGAACTGGTGTATAAGAAGGATAACGTGACAATTCATCCTACTCAGTTTGCTTCTGAAAGGATTAGTGGAAGATTGAAGTTGATTAAGCAAGGCTCTTCTATCTTTATGACATGGATTCCTTATAAAGGGCAGAGCTCCAATGCAAGGCTATCCGAGGCAGATAGAAATCTATACACTATAAGGGCGGTGCCCTTTTCAGAGGTGCGGTCTATACGGCGACATACACCTGCGTTTGGGTGGCAGTACATAATTATTGTTATGTCATCA…	ATGCAAGAAACAGAGATCCACGATTTGTCCGATGACGCAGACTACGCTGCCTCTATACAACAAGTAAGCACAATTTGAATTCAACAATTGATCGTCTTCTTCACTATATTGCTTTTTGTGCATGTTTCGATTACAGACTTGGATTCAAATTTTTAGGTTTCCTAAGCGGCGCAATAGTAGTTATAGATATTGAATTTGCGGGATTGATGTTAGGTTTTGTGTGATTTTGATTTGGTTTTAGGGATCCGCGAGCTTGATGAGAAGCGACAGTAGTAGTAAGAGAAGCACGTCGAGCGAACCGGAAGGTGCGGAACTGGTGTATAAGAAGGATAACGTGACAATTCATCCTACTCAGTTTGCTTCTGAAAGGATTAGTGGAAGATTGAAGTTGATTAAGCA…	MQETEIHDLSDDADYAASIQQGSASLMRSDSSSKRSTSSEPEGAELVYKKDNVTIHPTQFASERISGRLKLIKQGSSIFMTWIPYKGQSSNARLSEADRNLYTIRAVPFSEVRSIRRHTPAFGWQYIIIVMSSGLAFPPLYFYSGGVREFLATVKQLVFIVRSAEDANVFLVNDFQNPLQRTLSSLELPRAVAVASGSSTSISVGEPPSNENQERADGGVHDESLSISQNSGRRRQKVHDPARDLSIQVLEKFSLVTKFARETTSQLFRENYGNDFDATERRSRNDSFPNYPHKASSDAEKVPEEIPVTPDPLEFDKLTLVWGKPRQPPLGLEEWATFLDSEGRVMDSKALRKRIFYGGVEPKLRREVWGFLLGYQAYDSTYAEREYLRSTKKSEYETI…	GAAAGTCTTCTATCTCGTGTACACTGGTCCCCAGTCCCCACCCTCTCAATCCCCTCTCTATCACCGTCGGTTTTCATTTCTTCTACTCTAAGCAAAATCCCCCCTCTCTAATTCCTCAATCAATCGCATCCACTTCTCAGCAAAACCCTAGCCATGCAAGAAACAGAGATCCACGATTTGTCCGATGACGCAGACTACGCTGCCTCTATACAACAAGGATCCGCGAGCTTGATGAGAAGCGACAGTAGTAGTAAGAGAAGCACGTCGAGCGAACCGGAAGGTGCGGAACTGGTGTATAAGAAGGATAACGTGACAATTCATCCTACTCAGTTTGCTTCTGAAAGGATTAGTGGAAGATTGAAGTTGATTAAGCAAGGCTCTTCTATCTTTATGACATGG…	849	97164.7	5.82
EkIAA9.2	E.konishii.04029	ATGTCTCCATCACTACTTGGTGTGGGGGAGGAGGAGGAGGAGGGTCAGAGCAATGTCACTTTACTGGCTTCTTCAGCCTCCGCAGACAGTGTGTGCCAGAATAGCTTGGATCTGAAGGAGCGTAACTACATGGGATTATCTGATTGTTCTTCAGTGGACAGCTTTGTGGTATCCACCGTGTCTGATGAAAGCAAAAACAGTTTGAATCTGAAGGCTACAGAGTTAAGGCTTGGGCTTCCTGGTTCCCAGTCTCCTGAAAGAGAGCTTTGCCTACATAGCTCGGATCAGCTCGATGAGAAACCCCTCTTCCCTTTGCAACCTTCAAAGGATGATAACTACTCTTTGTCTCAGAAGACTGTTATTTCAGGCAACAAAAGAGGGTTCGCGGATGCTATGAAT…	ATGTCTCCATCACTACTTGGTGTGGGGGAGGAGGAGGAGGAGGGTCAGAGCAATGTCACTTTACTGGCTTCTTCAGCCTCCGCAGACAGTGTGTGCCAGAATAGCTTGGATCTGAAGGAGCGTAACTACATGGGATTATCTGATTGTTCTTCAGTGGACAGCTTTGTGGTATCCACCGTGTCTGATGAAAGCAAAAACAGTTTGAATCTGAAGGCTACAGAGTTAAGGCTTGGGCTTCCTGGTTCCCAGTCTCCTGAAAGAGAGCTTTGCCTACATAGCTCGGATCAGCTCGATGAGAAACCCCTCTTCCCTTTGCAACCTTCAAAGGATGATAACTACTCTTTGTCTCAGAAGACTGTTATTTCAGGCAACAAAAGAGGGTTCGCGGATGCTATGAAT…	MSPSLLGVGEEEEEGQSNVTLLASSASADSVCQNSLDLKERNYMGLSDCSSVDSFVVSTVSDESKNSLNLKATELRLGLPGSQSPERELCLHSSDQLDEKPLFPLQPSKDDNYSLSQKTVISGNKRGFADAMNGFSEAKFHGNSEVNVILSPTTSANLGLKPGSVLKNLGAQVKDIAPPKTVQERGCTASEIMPKYNGSANTNSNAPTTKAQVVGWPPIRSFRKNTLATTSKNTDEVDGKAGTGALFVKVSMDGAPYLRKVDLRTYSAYQELSSALEKMFSCFTIGQYGSHGALGKEMLSESKLKDLLHGSEYVLAYEDRDSDWMLVGDVPWEMFIDTCKRMRIMKSSDAIGLAPRAMRSAGTGTS	CCCAAATCCACCTCTATTTTGTTCACAGCTTCAATTAAGGATAGGCAGCGAGAACTAAAAACAACAATCATATCCGGACATAAACATCATATCCGATATAAAAATAAACATTGATCATTACACAATTATGTGACAACGCATTTCAAGGATCATACAATCACACAACATTAAGCTCCACAAATAATGCATTTTATACATTACAGACTAGGAATCCTGCACACGAACAGGAAGAGGTACCCCCAGATATTAAGGTCTTGGAGTTTTGTAATTTTAGTAGAGTAGAATCATAGCTTAGAGAACATGAATCCTTAGGAAACGAAAAACAGAAACATATTAGCATGATAAATGCAGCTACACATAAACTTCTGCCAATCCAATCCAACACCATGTCTATCCTCA…	366	39457.3	5.45
EkIAA1.1	E.konishii.07814	ATGGAAACTACTGTGGCGTACAAGGATGATCTGAACCTCAAGGCAACTGAACTCAGATTGGGGTTGCCAGGGGTGCATGAAAGCGAAGAACAAGTACTGTCTAGTGCTAGAAACAACAAGCGACCACTGCCGGACATGAGTGAGGGGTCTGGATCAAAGGGAAGTTCTGATGTTCAACAAGCAGACTGCGAAACTGCCCCTGCAGCCAAAGCACAAATTGTGGGATGGCCACCAATACGGTCCTACCGGAAAAATAACTTCCAACCAAAGAAGACTGAGACTGAGGCTGCTGGAATATATGTGAAAGTAAGCATGGATGGAGCCCCATACCTAAGAAAGATTGATCTGAAGGTTTATAAGGGCTACTCAGAGCTCCTACAGGCTTTAGGGGGCATGTTT…	ATGGAAACTACTGTGGCGTACAAGGATGATCTGAACCTCAAGGCAACTGAACTCAGATTGGGGTTGCCAGGGGTGCATGAAAGCGAAGAACAAGTACTGTCTAGTGCTAGAAACAACAAGCGACCACTGCCGGACATGAGTGAGGGGTCTGGATCAAAGGGAAGTTCTGATGTTCAACAAGCAGACTGCGAAACTGCCCCTGCAGCCAAGTAAGAAATCCTGTTATACTAGCGTGGTTAAAACTACAAACTTTTATGTGACCTTTGAACTATATACTCATCTGCTTGATTTATGTTACATGACAGAGCACAAATTGTGGGATGGCCACCAATACGGTCCTACCGGAAAAATAACTTCCAACCAAAGAAGACTGAGACTGAGGCTGCTGGAATATATGTG…	METTVAYKDDLNLKATELRLGLPGVHESEEQVLSSARNNKRPLPDMSEGSGSKGSSDVQQADCETAPAAKAQIVGWPPIRSYRKNNFQPKKTETEAAGIYVKVSMDGAPYLRKIDLKVYKGYSELLQALGGMFKLTIGQYSEREGYRGSEYAPTYEDKDGDWMLVGDVPWNMFISSCKRLRIMKGSSEGRGLACGI	CGGAAGAACCTCTTGCACACTCCTGAAGAAATACACATAGAAACCCAATTTCGAAAACATAAAATTCACAATAGAAACTTTAGATTCGTTTGGTTCCCAAGAAAACCAGGTAAAGTCACTGTTTTTTCTCAAATTATAGTCAATTCTTTTAACACTATCAAGAATTTGTTCTGATTTCCTTTATTTTTTTTCCTCGAATAGACTTTTGGGTCTTCACCAACTCGCTCGCTCACTCTCTCACTATCAAGAATTTGAGATTGAAACCAAAGAATTGCTTGAGTTGAAGCAAAAGAGAAGAAACGGTTAGGATTGTAGACAATATTTAAACACAATCACACAAACAAATACAAAAAATTAACATTATTCGACAATTGCCAATGTCCTCAAGGAAGAGAATTT…	196	21671.6	7.62
EkIAA12/13.1	E.konishii.07945	ATGGAAGGTGCTCGCAGTTTACTAGGCGGCGGCGGCGTGGGTGGCGGTGGTGGTGGCTTTGGTGGCTCTTATGGGACTTCGACAAATGAGTCTACTGTGTCTAAGGTGGAGCAAGAGTTTGTTGGCATGGCGTCTGAGGCATCCTCGTACGCTGCTGCGGGTGCTGAGCTCGAGCTGGGTCTTGGTCTGAGTCTTGGAGGCGGCGGCGGCGGCGGCGGAGGCGGAGGCAGCGGGGGAGGGAAGGCCAAGCCGGGTGGTGCGTGGGGTGAGTGTGGAAGAATCTTGACGGCGAAGGACTTTCCTTCGGTGGTGTCTCACGGTACTTCTCGATTCTCAGACCGAGGCAGTGGGTCTGCTGTTGCTGTTTCTGGGATTAAGAGAGCTGCGGATTCTGTTTCT…	ATGGAAGGTGCTCGCAGTTTACTAGGCGGCGGCGGCGTGGGTGGCGGTGGTGGTGGCTTTGGTGGCTCTTATGGGACTTCGACAAATGAGTCTACTGTGTCTAAGGTGGAGCAAGAGTTTGTTGGCATGGCGTCTGAGGCATCCTCGTACGCTGCTGCGGGTGCTGAGCTCGAGCTGGGTCTTGGTCTGAGTCTTGGAGGCGGCGGCGGCGGCGGCGGAGGCGGAGGCAGCGGGGGAGGGAAGGCCAAGCCGGGTGGTGCGTGGGGTGAGTGTGGAAGAATCTTGACGGCGAAGGACTTTCCTTCGGTGGTGTCTCACGGTACTTCTCGATTCTCAGACCGAGGCAGTGGGTCTGCTGTTGCTGTTTCTGGGATTAAGAGAGCTGCGGATTCTGTTTCT…	MEGARSLLGGGGVGGGGGGFGGSYGTSTNESTVSKVEQEFVGMASEASSYAAAGAELELGLGLSLGGGGGGGGGGGSGGGKAKPGGAWGECGRILTAKDFPSVVSHGTSRFSDRGSGSAVAVSGIKRAADSVSQEGGSATHVSQVVGWPPIRAYRMNSLVNQAKASRAEEDKSLSETDKSKDASKKKINSSNKNNAALTEKAYLGFVKVNVDGIPIGRKVDLNAHGCYETLAQTLEDMFFKPNTTMNSICGENEQTAKASKLLDGSSEFVLTYEDKEGDWMLVGDIPWGMFLNTVKRLRIMRNSEANGLGPRFQETNERQRSKPI	ATGATTCGAAGCCTTTTGACAGTGTTGAGGAACATCCCCCAAGGGATGTCCCCTACAAGCATCCAATCTCCCTCTTTATCTTCATAAGTAAGAACAAACTCAGACGATCCATCCAGAAGCTTAGAGGCCTTAGCTGTCTGTTCATTCTCTCCACAAATTGAATTCATAGTTGTGTTGGGCTTGAAAAACATGTCCTCCAATGTCTGCGCTAAAGTTTCATAGCAACCATGAGCATTCAGATCGACCTTCCTCCCTATTGGAATTCCATCCACATTCACCTTCACAAACCCGAGATACGCTTTCTCCGTTAAAGTGGCATTGTTCTTGTTACTACTGTTAATTTTCTTCTTTGAAGCATCCTTAGATTTATCCGTTTCAGAAAGCGATTTGTCTTCTTCA…	325	33677.5	7.66
EkIAA33.1	E.konishii.08152	ATGACTGATGATCTTGTTTCCACAGTTGTCCCTCCAGTCACTGTGGTGCTCGAGGGCCGTTCGATCTGCCAGCGCATCAGCCTCCATAAGCATGGGAGCTACCACAGCCTGGCCAAGGCCCTGAGGCAAATGTTTGTTGATGGTGGTGATCATGCTGAAGTTATCGCTTCTGCAGATAGCGATCTTGATCTTTCAAATGCTGTTCCTGGTTATCTTGTTGCTTATGAAGACATGGAAAAAGACCTGCTTCTCGCTGGTGACCTAAACTGGACAGATTTTGTACGTGTGGCAAAGAGAATTAGGATTTTGCCATTGAAGCCGAATGCAAGAAAGGGAAGGGGAGCATAG	ATGACTGATGATCTTGTTTCCACAGTTGTCCCTCCAGTCACTGTGGTGCTCGAGGGCCGTTCGATCTGCCAGCGCATCAGCCTCCATAAGCATGGGAGCTACCACAGCCTGGCCAAGGCCCTGAGGCAAATGTTTGTTGATGGTGGTGATCATGCTGAAGTTATCGCTTCTGCAGATAGCGATCTTGATCTTTCAAATGCTGTTCCTGGTTATCTTGTTGCTTATGAAGACATGGAAAAAGACCTGCTTCTCGCTGGTGACCTAAACTGGACGTAAATATTCAATTATCTTGTACACTTTTTATTAGTTTAAGTTTTGCGTTAAACATTTTCTAATGTAGTATTGAAGTTATTATAGCTAAAAAGTCTCTGTTTAAATTTTAGCTAGTAGTTAAGAGTT…	MTDDLVSTVVPPVTVVLEGRSICQRISLHKHGSYHSLAKALRQMFVDGGDHAEVIASADSDLDLSNAVPGYLVAYEDMEKDLLLAGDLNWTDFVRVAKRIRILPLKPNARKGRGA		115	12597.5	6.4
EkIAA18/26.2	E.konishii.10525	ATGGAGATTGAGGGATCTTCAAGAAATGAGGAGGCCTATCCTCAACTGCTAGATTTAATTCCCAAAGACAGAGATTGGGTTGTGAAAAGAGAGGATGAAAGAAGCCATAAATCTTCAGTGGAGAAGAAGCTTGAGCTCAGGCTTGGTCCACCAGGTGAAGATTGGTCCATAAAAAAACACAGCAGCAGAGAAAGAGACGAGTCTCTTGTCTCTGTTGGGTACTTCTCCTCCATGTCCTCCATGAACATCAATGGAACCAAAAACAAGAAGCTGCTAGGGGCAGTTTTGCCTTGTACATGGTCTTCTTCTTCAAGGTACCAGCAACTGAAGCAGCAGCCAAAGGGTTCTTCATTTTTACAGTCCTGTTGCACTCAAGTGGTAGACATGCAGAAGGCAGAA…	ATGGAGATTGAGGGATCTTCAAGAAATGAGGAGGCCTATCCTCAACTGCTAGATTTAATTCCCAAAGACAGAGATTGGGTTGTGAAAAGAGAGGATGAAAGAAGCCATAAATCTTCAGTGGAGAAGAAGCTTGAGCTCAGGCTTGGTCCACCAGGTGAAGATTGGTCCATAAAAAAACACAGCAGCAGAGAAAGAGACGAGTCTCTTGTCTCTGTTGGGTACTTCTCCTCCATGTCCTCCATGAACATCAATGGAACCAAAAACAAGAAGCTGCTAGGGGCAGTTTTGCCTTGTACATGGTCTTCTTCTTCAAGGTACCAGCAACTGAAGCAGCAGCCAAAGGGTTCTTCATTTTTACAGTCCTGTTGCACTCAAGTGGTAGACATGCAGAAGGCAGAA…	MEIEGSSRNEEAYPQLLDLIPKDRDWVVKREDERSHKSSVEKKLELRLGPPGEDWSIKKHSSRERDESLVSVGYFSSMSSMNINGTKNKKLLGAVLPCTWSSSSRYQQLKQQPKGSSFLQSCCTQVVDMQKAEEKVFSPPPAANTAVPNASQKRTAPAPVVGWPPIRSFRKNLASSSSPKPASETQNVVTDKADSVKPTESGRKGLFVKINMDGVPIGRKVDLKAYDSYEKLSTAVDQLFRGLLAAQRDSLPDGIQKKQEEEKAITGVMDGSGEYTLVYEDNEGDRMLVGDVPWHMFVSTVRRLRVLKSSELSVLSLGSRKQGKINN	GCAAAACAGGCCAGCCTAAGCAAAAAAATAGCTTAATTAACATTTTACTTTAAACATGCTTAGTTTTTCTCTCCAAGACAACACTCCAATAAAAGGAGGATGTTTGGGGCATTGTGCAAAACAGGGCTATAGTCTGTCTGTTGGTGTGTAGTATACAGTAGTAGTAGTAGACATTGAAGAAAAAAAAAAAGGTATCTCTCTGGTCAGCATATTACTTCTTCAACTGAACAACCCATATTTCGTTTGGGACTTTTGGGGTGATTTTTTTTTTAGGTGCTGTGGTTGCGTGTGTTATATGCTATTGAACAAGAAGAATCTCCCTGGTTTTTAACATCATCTTTTTCTTTTTTGGCCTCTTTCATATCACATCTCCTAGTAGAACCCACTAAGCAAAGTTTG…	327	36304.2	9.21
EkIAA27.4	E.konishii.10557	ATGCATTCCTCTTTGTCTCTGCCAAACTCTTCTTGCTATTTACAAATTTCCCAACCATTTCTAGCTGCAAATTTGAGCTTGATTTTTCACTGGATCTCTTTAATGTCTACACCATTAGAGCACGATTACATAGGCTTAACAGAAATTTCTTCTTCAATGGAGAAAAGCTCTGATCACAAGCTCTCGTCCTCTTATTCTTCTTCTATCTCATCAACTCTCTTCACTGAAACCGACAAAACCTCTACCCTAAACCTCAAGCAAACTGAGCTGAGGCTTGGCCTGCCAGGCTCTGAGTCTCCGGAGAGAAAACCAGGATTTGGGGTTTCACTTTTTGGGAAAGATTTGGAAGAAAAACATAATGGGTACCCAATAAGTCCCTTGAAGAAGTTGGTTTCTGGG…	ATGCATTCCTCTTTGTCTCTGCCAAACTCTTCTTGCTATTTACAAATTTCCCAACCATTTCTAGCTGCAAATTTGAGCTTGATTTTTCACTGGATCTCTTTAATGTCTACACCATTAGAGCACGATTACATAGGCTTAACAGAAATTTCTTCTTCAATGGAGAAAAGCTCTGATCACAAGCTCTCGTCCTCTTATTCTTCTTCTATCTCATCAACTCTCTTCACTGAAACCGACAAAACCTCTACCCTAAACCTCAAGCAAACTGAGCTGAGGCTTGGCCTGCCAGGCTCTGAGTCTCCGGAGAGAAAACCAGGATTTGGGGTTTCACTTTTTGGGAAAGATTTGGAAGAAAAACATAATGGGTACCCAATAAGTCCCTTGAAGAAGTTGGTTTCTGGG…	MHSSLSLPNSSCYLQISQPFLAANLSLIFHWISLMSTPLEHDYIGLTEISSSMEKSSDHKLSSSYSSSISSTLFTETDKTSTLNLKQTELRLGLPGSESPERKPGFGVSLFGKDLEEKHNGYPISPLKKLVSGSKRGFLDTIDGSCGKWVFSGSNGSEVDSGKACVSKPVIKEVSGGVSQAPKPVQEKKNQISGVNIEHGNIAAAAKAQVVGWPPIRSFRKNNMTSNLAKNNDELGSGCLYVKVSMDGAPYLRKVDLKTCNNYSELSSALEKMFSCFSIGQCGSHGLPGRDGLSESHLMDLLHGSEYLLSYEDRDGDWMLLGDVPWEMFTDSCRRLRIMKGSEAIGLAPRAMEKCKNRN	TTAGAGCACGATTACATAGGCTTAACAGAAATTTCTTCTTCAATGGAGAAAAGCTCTGATCACAAGCTCTCGTCCTCTTATTCTTCTTCTATCTCATCAACTCTCTTCACTGAAACCGACAAAACCTCTACCCTAAACCTCAAGCAAACTGAGCTGAGGCTTGGCCTGCCAGGCTCTGAGTCTCCGGAGAGAAAACCAGGATTTGGGGTTTCACTTTTTGGGAAAGATTTGGAAGAAAAACATAATGGGTACCCAATAAGTCCCTTGAAGAAGTTGGTTTCTGGGTCTAAGAGGGGGTTTTTGGATACAATTGATGGGTCTTGTGGGAAATGGGTTTTCTCTGGGAGTAATGGATCTGAGGTTGATTCAGGTAAAGCTTGTGTATCTAAACCTGTTATC…	359	39163.4	7.57
EkIAA5.1	E.konishii.10615	ATGGAGAATAATGGAGGTCTAGGGCTTGAGATTACTGAGCTGAGGTTGGGTCTCCCGGGCGGCGGTGGTTCATGGGACAAAAGTGAGAAGAAAAGGGTGTTCTCAGAGATGAGTAGCGGAGAGGGACATAGCTCAACCAGCTACCGGAAAATACAGAGTAAGAATGAAGTCGTCGGGTGGCCGCCGGTGTGCTCGTACCGGAGGAAGAATAGTTTTGGTGGGGAGAAGGAAGCTTCCAAAATGTACGTGAAAGTTAGCATGGATGGAGCACCTTTTCTGCGTAAAATTGATTTGGGTGTGTACAAGGACTACAAGGATCTTGCTCTCGCATTAGAGAAGCTCTTTGCTTGTTTTCTCATCGGCAAGGCCCTGCAGAAGGATATAGACAATTCTAAATTC…	ATGGAGAATAATGGAGGTCTAGGGCTTGAGATTACTGAGCTGAGGTTGGGTCTCCCGGGCGGCGGTGGTTCATGGGACAAAAGTGAGAAGAAAAGGGTGTTCTCAGAGATGAGTAGCGGAGAGGGACATAGCTCAACCAGCTACCGGAAAATACAGAGTAAGAATGAAGTCGTCGGGTGGCCGCCGGTGTGCTCGTACCGGAGGAAGAATAGTTTTGGTGGGGAGAAGGAAGCTTCCAAAATGTACGTGAAAGTTAGCATGGATGGAGCACCTTTTCTGCGTAAAATTGATTTGGGTGTGTACAAGGACTACAAGGATCTTGCTCTCGCATTAGAGAAGCTCTTTGCTTGTTTTCTCATCGGTGAGTGCCCATTGCTTTAATTATTTGTTAATAAGCAT…	MENNGGLGLEITELRLGLPGGGGSWDKSEKKRVFSEMSSGEGHSSTSYRKIQSKNEVVGWPPVCSYRRKNSFGGEKEASKMYVKVSMDGAPFLRKIDLGVYKDYKDLALALEKLFACFLIGKALQKDIDNSKFVPIYEDKEGDWMLVGDVPWEMFIESCKRLRIMKKADAMGFGLHPRGSLNEVSNEE	GACTAATCAAAGAGAAGAAAAAGCGATCTCAAAAACACCACCACCCAATTAAGTGTCAAGAAATTAGTCTCAACACATTGTTGAAAAATGGAGAATAATGGAGGTCTAGGGCTTGAGATTACTGAGCTGAGGTTGGGTCTCCCGGGCGGCGGTGGTTCATGGGACAAAAGTGAGAAGAAAAGGGTGTTCTCAGAGATGAGTAGCGGAGAGGGACATAGCTCAACCAGCTACCGGAAAATACAGAGTAAGAATGAAGTCGTCGGGTGGCCGCCGGTGTGCTCGTACCGGAGGAAGAATAGTTTTGGTGGGGAGAAGGAAGCTTCCAAAATGTACGTGAAAGTTAGCATGGATGGAGCACCTTTTCTGCGTAAAATTGATTTGGGTGTGTACAAGGACTAC…	188	21086.2	7.64
EkIAA29.1	E.konishii.11521	ATGGAGCTTCAATTAGGTCTGGCCCTTCCAATTCACAATTCAAACAAGGGGTTCGACCTAAATTGTCAATGGTTCGAGCCAAAGCAGCTGGTGGGTTCCGAAACATGGAGCCATGGTGTTGGAAAGAAGCGGGGTTTTGAGGAGGCCTTGCCTCTGTTGTTGTGGAGTGGGCAGCCAAATGATGAAGATGATGGGAAGGGACCTAAGAAGAGAACGTTTTGCAGTATTAACATGAACGCTGGAGAAGAAAATGATGAGGTAGTAGGGTGGCCTCCAATAAAATCATGGAGGAAAAAGTTGCTACATCAGAATCAAGGCAACCGGGAGGTCCACAGTAATCGGACAGGTGGGAAAGAAAATGGTGGATCAAACTCCATGTACATCAAGGTGAAAATGGAG…	ATGGAGCTTCAATTAGGTCTGGCCCTTCCAATTCACAATTCAAACAAGGGGTTCGACCTAAATTGTCAATGGTTCGAGCCAAAGCAGCTGGTGGGTTCCGAAACATGGAGCCATGGTGTTGGAAAGAAGCGGGGTTTTGAGGAGGCCTTGCCTCTGTTGTTGTGGAGTGGGCAGCCAAATGATGAAGATGATGGGAAGGGACCTAAGAAGAGAACGTTTTGCAGTATTAACATGTGAGTTGATCAAATTAATTAACAGCTTCTAGAAAAGAAAAAAAATATATGCGCCCAATAATGGTTTCATACAAATTAAGTTTGGTCTTGCATATTTAGTGTTGAAATTAGTTTAAAAGACATGAAAATTAAAAAAGAATGTTGAAATGTTGCTAGACGTTGAAGA…	MELQLGLALPIHNSNKGFDLNCQWFEPKQLVGSETWSHGVGKKRGFEEALPLLLWSGQPNDEDDGKGPKKRTFCSINMNAGEENDEVVGWPPIKSWRKKLLHQNQGNREVHSNRTGGKENGGSNSMYIKVKMEGVPIARKTDLSLFHSYHTLTDTLITMFAKYRKCDEGGASYTLTYQDREGDWLLAGDVPWQTFIETVQRLEIRKNGG	AGCATTCTCAATGAGAACTAACATTTGTCGATCTACACCGCTTTCCAGCATTAGAAATCTTAAACCCGTAATCTTTCAAGTTGGGTCTCGATTTGATTAAGGGTATATTTGTTTCAACTCGATTCTTGCACAACCCTAATAAAAACTCGCATTAAGCATGGTGAGTACAAAAGGTACCTAAAGATACATTCAAGATAAATGGGCTAATTAACAAGCCTAGTAGAGTATATATATGCTCTTTTCACCTCTTTTTAGCTAGTAGCAAGCCTATGCTCTTACTTCACACTACAACTCACTCATTTTTCACGACTACAACTTTATTCAAGAAAATATCCATATCAATATATTCAAGCAATATATAATCGTCGCAATGCATCAAGCCCCCCAATTCAGCCTCCA…	209	23667.7	7.02
EkIAA1.2	E.konishii.11745	ATGGAAAGTTCTGTGACATACCAGGATGACCTCAACTTCAAGGCCACTGAACTCAGATTGGGGTTGCCTGGGTCGGATGAAAACCCTGAAACTGCACCTGCAGCCAAAGCACAAGTTGTGGGGTGGCCACCAATCCGATCCTATCGGAAAAATAACTTCCAACCAAAGAAGACTGAGGCCGAGGCCTCTGGAATATATGTGAAAGTGAGCCTGGATGGAGCACCGTACCTAAGAAAGATTGATCTGAAGGTTTACAAGGGCTACTCAGAGCTCCTAAAGGCTTTAGAGAACATGTTCAAACTCACCATAGGTGGGTACTCGGAGAGGGAAGGCTATAAAGGATCAGAATATGCTCCTACTTATGAAGACAAAGACGGTGACTGGATGCTGGTCGGAGAT…	ATGGAAAGTTCTGTGACATACCAGGATGACCTCAACTTCAAGGCCACTGAACTCAGATTGGGGTTGCCTGGGTCGGATGAAAGTGAGGAGCAAGCTGCTGTCCGGTGCTAAGAACCAACAAGCGTCCACTGCCGGACACGAGCAAGGAGTGTGGATCAAAGGGAAGTTCTGATGTTCATCAACATGCAGACCCTGAAACTGCACCTGCAGCCAAGTAAGTCATCCTGTTAAAAAAACATAGAAAGTATAGTTTCTATTGATATCTCAAAAAAATTTATGTGAACTTTGAACTAGCAACTCATATGTTTGATTTATATGTACCATGACAGAGCACAAGTTGTGGGGTGGCCACCAATCCGATCCTATCGGAAAAATAACTTCCAACCAAAGAAGACTGAG…	MESSVTYQDDLNFKATELRLGLPGSDENPETAPAAKAQVVGWPPIRSYRKNNFQPKKTEAEASGIYVKVSLDGAPYLRKIDLKVYKGYSELLKALENMFKLTIGGYSEREGYKGSEYAPTYEDKDGDWMLVGDVPWDMFISSCKRLRIMKGSEARGLACGV	CGGAAGAACCTCTTGCACACTCCTGAAGAAATACACATAGAAACCCAATTTCGAAAACATAAAATTCACAATAGAAACTTTAGATTCGTTTGGTTCCCAAGAAAACCAGGTAAAGTCACTGTTTTTTCTCAAATTATAGTCAATTCTTTTAACACTATCAAGAATTTGTTCTGATTTCCTTTATTTTTTTTCCTCGAATAGACTTTTGGGTCTTCACCAACTCGCTCGCTCACTCTCTCACTATCAAGAATTTGAGATTGAAACCAAAGAATTGCTTGAGTTGAAGCAAAAGAGAAGAAACGGTTAGGATTGTAGACAATATTTAAACACAATCACACAAACAAATACAAAAAATTAACATTATTCGACAATTGCCAATGTCCTCAAGGAAGAGAATTT…	161	18005.5	6.37
EkIAA14.1	E.konishii.11746	ATGGAAGTTGGTCGGAAAATGGCGGCGAACATGCTCGGCGCTGAGCTCCGAGAGACGGAGCTGTGCCTGGGATTGCCCGGAGGAAAAGGATTGGGTGAAATGGAGGCGCCGAAGACGACCGGAAAAAGAGGCTTTTCCGAGACTGTTGATCTCAAACTTAATCTTCAGTCCAATGAAGCAGTGGTTGATCTGAATCACCATCAGAATGTCAAGAATGCTTCCAAGGAGAAGAACCTCATTTCCTGCGCCAAGGATCCTGCAAAGCCACCGGCAAAAACACAAGTTGTGGGTTGGCCTCCAGTGCGTGCCTGCAGGAAGAACATAATGCCTCAGAAGAACACAAAGGAGGAGACTGAGAAGGCAAGCATAAGTGCCGCATTTGTGAAGGTATGCATGGAT…	ATGGAAGTTGGTCGGAAAATGGCGGCGAACATGCTCGGCGCTGAGCTCCGAGAGACGGAGCTGTGCCTGGGATTGCCCGGAGGAAAAGGATTGGGTGAAATGGAGGCGCCGAAGACGACCGGAAAAAGAGGCTTTTCCGAGACTGTTGATCTCAAACTTAATCTTCAGTCCAATGAAGCAGTGGTTGATCTGAATCACCATCAGAATGTCAAGAATGCTTCCAAGGAGAAGAACCTCATTTCCTGCGCCAAGGATCCTGCAAAGCCACCGGCAAAGTGAGTTTGATTCACAATACTTACCCGGTTTTCCTGATTTTTTTTTTTTTTTTTGATTATATAGTTTTGTTTCAAAAACTAATTTAGTTTAAACATTTTTTTCACTATCAAAATAATTAGTAAG…	MEVGRKMAANMLGAELRETELCLGLPGGKGLGEMEAPKTTGKRGFSETVDLKLNLQSNEAVVDLNHHQNVKNASKEKNLISCAKDPAKPPAKTQVVGWPPVRACRKNIMPQKNTKEETEKASISAAFVKVCMDGAPYLRKVDLKMYKSYQELSDALAKMFSSFTMGNYGAQGMIDFMNERKLMDLLNSSEYVPTYEDKDEDWMLVGDVPWQMFVDSCKRLRIMKGSEAIGLAPRAMEKCKSRS	GAACATCTTGGCCAAGGCATCAGAGAGTTCTTGGTAACTCTTGTACATCTTCAAGTCCACCTTACGAAGGTAGGGTGCGCCATCCATGCATACCTTCACAAATGCGGCACTTATGCTTGCCTTCTCAGTGTCCTCCTTTGTGTTCTTCTGAGGCATTATGTTCTTCCTGCAGGCACGCACTGGAGGCCAACCCACAACTTGTGTTTTTGCCGGTGGCTTTGCAGGATCCTTGGCGCAGGAAATGAGGTTCTTCTCCTTGGAAGCATTCTTGACATTCTGATGGTGATTCAGATCAACCACTGCTTCATTGGACTGAAGATTAAGTTTGAGATCAACAGTCTCGGAAAAGCCTCTTTTTCCGGTCGTCTTCGGCGCCTCCATTTCACCCAATCCTTTTCC…	243	27099.4	8.77
EkIAA12/13.2	E.konishii.11859	ATGGAAGGTTCTTGTGGCTTACTACGCTGCGGCGGCGGAGGTTCTGGAGCTACTGCAAATGAGTCGACTGTGTCAAAGGTGGAGCAAGGCTTTGTGGGCATGGCTTCTGAGGTGTCCTCATACGGAGCAGAGACTGAGCTCGAGCTGGGTCTGGGTCTCAGTCTTGGCGGTGGCAGCGGCGGCGGGCAGAGACTTTGTGGGCGAATATTGACGGCCAAGGATTTTCCGTCTGTAGCTTCTCGCTTTTCTGGTGCTGTTTCTGGGACTAAGAGAGCTGCTGATTCTACTGCTCAAGATGGTGGATCTGCTACTAATGTTAGTCAGGTTGTGGGATGGCCACCCATAAGGGCTTATAGGATGAACAGCTTGGTTAACCAAGCAAAGGCTCCGGGAGCAGAA…	ATGGAAGGTTCTTGTGGCTTACTACGCTGCGGCGGCGGAGGTTCTGGAGCTACTGCAAATGAGTCGACTGTGTCAAAGGTGGAGCAAGGCTTTGTGGGCATGGCTTCTGAGGTGTCCTCATACGGAGCAGAGACTGAGCTCGAGCTGGGTCTGGGTCTCAGTCTTGGCGGTGGCAGCGGCGGCGGGCAGAGACTTTGTGGGCGAATATTGACGGCCAAGGATTTTCCGTCTGTAGCTTCTCGCTTTTCTGGTGCTGTTTCTGGGACTAAGAGAGCTGCTGATTCTACTGCTCAAGATGGTGGATCTGCTACTAATGTTAGGTTAGATTATTTATATAGTAATTTCTTTTTTCATGAATCTGTTTGGTTAAAAGGAAACTGAGTAAAATGAAAGAAAATT…	MEGSCGLLRCGGGGSGATANESTVSKVEQGFVGMASEVSSYGAETELELGLGLSLGGGSGGGQRLCGRILTAKDFPSVASRFSGAVSGTKRAADSTAQDGGSATNVSQVVGWPPIRAYRMNSLVNQAKAPGAEEDKPVSEKDKSKDASNKKINSGNKNNAALTEKGHLRFVKVNMDGIPIGRKVNLNCHACYQSLAQTLEDMFVKPTTPINSICRENEQTAKPSKLLDGSSEFVLTYEDKEGDWMLVGDVPWRMFLSTVKKLRIMRTSEANGLAPRSQETNERQRCKPV	TATATTTTTAATTTTCTCAAAGAATCATCATGATTCATGAGCCTGTGTATAAAATTATAATTAATATACATCAAAAGAGAAAATCAAGATTCTCGAGAGATAAGAATCATGACAAAGTAAAATTTATAGCTGGTGCTGGGCGCACTAGCAGACACAGTGGCCCCATCTCCATCATTCCTTCAACCTTCCCCTCTAACCTAACCTCCCTAACGCAAAACACCCAAATTCCTCTTCTTCGTCTTCAATCTCTTCTCTCAGTCTTCAAACTCATGGAAGGTTCTTGTGGCTTACTACGCTGCGGCGGCGGAGGTTCTGGAGCTACTGCAAATGAGTCGACTGTGTCAAAGGTGGAGCAAGGCTTTGTGGGCATGGCTTCTGAGGTGTCCTCATACGGAGCAG…	289	30769.7	8.77
EkIAA10/11	E.konishii.12597	ATGGAAGGTGTAATAGGCGGTGGCGGTGGAGGATCGTGTATTTCGGCGGTGTCGAAGGAAGACAGCTTGCCTTTGTCTTCTGAGGATTCTTGGTGCCCGCATGAGCCTGAGCTTGAGCTGGGTCTTGGCTTGAGCCTCGGCCGTGGAGGGGGCGGCGGCGGCCTTGGTGGTGGTGGTGGTTTGAAGGTTCAGGTCCAAGGAGCTCCGAGGGGTAAATATACTAGGTTCTTGACGGCTAGGGATTTCCCTGCTTCTTCTGCTGCCCCGTCTTCATCTTCGTCATCGTCTTCTTCGACTTTGAGCAGAGGTAATGGAAATGGTACATCTGGGACCAAGAGAACTGCTGATTCTGTTGCGGCTGCTACCAGTCCGGTAGTGGGATGGCCTCCCATTGGAGCA…	ATGGAAGGTGTAATAGGCGGTGGCGGTGGAGGATCGTGTATTTCGGCGGTGTCGAAGGAAGACAGCTTGCCTTTGTCTTCTGAGGATTCTTGGTGCCCGCATGAGCCTGAGCTTGAGCTGGGTCTTGGCTTGAGCCTCGGCCGTGGAGGGGGCGGCGGCGGCCTTGGTGGTGGTGGTGGTTTGAAGGTTCAGGTCCAAGGAGCTCCGAGGGGTAAATATACTAGGTTCTTGACGGCTAGGGATTTCCCTGCTTCTTCTGCTGCCCCGTCTTCATCTTCGTCATCGTCTTCTTCGACTTTGAGCAGAGGTAATGGAAATGGTACATCTGGGACCAAGAGAACTGCTGATTCTGTTGCGGCTGCTACCAGGTATGGTTTCAAAGATTGTATTTTTCTTTAT…	MEGVIGGGGGGSCISAVSKEDSLPLSSEDSWCPHEPELELGLGLSLGRGGGGGGLGGGGGLKVQVQGAPRGKYTRFLTARDFPASSAAPSSSSSSSSSTLSRGNGNGTSGTKRTADSVAAATSPVVGWPPIGAHRMNSLVNQAKSTATDGINSVPKTKSKYTVVDETNNGIVKRNDPVKENGHPRRSLFVKVNMDGIRIGRKVDLSAHNSYEALAQTLENMFFNSTTTINSIRSSGDEHEKMVKAARQSKLLDGSSEFVLTYEDKDGDWMLVGDVPWGMFLSSVKRLRIMRTSEANGLGYKK	GGGGATGGCTCAAGCTTAAACTTATTTACTAAACACAATTAATCTAAATACACAAAGTATAATAACTTGTGCAGATGTACATGGAATGACCTTGGTGATAATGCAGAGTAGCAAATGTTGTTTTCGTATAGTTTAGTAACCATTTATTCTTTCCTACAATTCCAAGAAAAATATTTTCAATATGTATGAAATCACTGTTTAGAGATTGAAATTGTTGACATTAAAAAGAAGGAAATGAAGAAACAGCAGCATGTAATGAATAAGAACTTGATGTCAAGATTCAAATACAGAAAAAGAAAAATGGTAATCAAGACTATTTTAGTTGCAGAAAACTCAAAAATATAGTAATTAAGCACTCCCATATATACAACATCAAATACCAACATCCATTGAAGTGTG…	302	31727.5	9.26
EkIAA27.1	E.konishii.12846	ATGTCTATGCGCTTAGAACATGATTACATAGGCTTATCAGAGCTTCCTTCAATGGAAAAAAACTCTGACAAGAACACTGGTCTCAATCTCAAGGCTACTGAGTTGCGACTCGGGTTACCCGGGTCCGTTTCGCCGCCCAGAGACGGTGACAAGAATGGAAACACAGTTGCCTCGCTCAAGAACTTTGTTTCTTCTGGAGCGAAAAGGGGCTTCTCTGATGCCATCCATGGCGGTTCTGGGAAATGGGTTTTCTCCGGGACTGGTGGATCTGAGGTGGATTTGGGTAAAGGTGGATGCTTGTTTTCTCCCAGAGGCGGCGGCGGAGTCGGCAAGGCTCTTGGTGGGTCGGAGAGTAACAATCAGACTGTCTCTGCTTTGAAAGACACTGTTCCGCAGTCG…	ATGTCTATGCGCTTAGAACATGATTACATAGGCTTATCAGAGCTTCCTTCAATGGAAAAAAACTCTGACAAGAACACTGGTCTCAATCTCAAGGCTACTGAGTTGCGACTCGGGTTACCCGGGTCCGTTTCGCCGCCCAGAGACGGTGACAAGAATGGAAACACAGTTGCCTCGCTCAAGAACTTTGTTTCTTCTGGAGCGAAAAGGGGCTTCTCTGATGCCATCCATGGCGGTTCTGGGAAATGGGTTTTCTCCGGGACTGGTGGATCTGAGGTGGATTTGGGTAAAGGTGGATGCTTGTTTTCTCCCAGAGGCGGCGGCGGAGTCGGCAAGGCTCTTGGTGGGTCGGAGAGTAACAATCAGACTGTCTCTGCTTTGAAAGACACTGTTCCGCAGTCG…	MSMRLEHDYIGLSELPSMEKNSDKNTGLNLKATELRLGLPGSVSPPRDGDKNGNTVASLKNFVSSGAKRGFSDAIHGGSGKWVFSGTGGSEVDLGKGGCLFSPRGGGGVGKALGGSESNNQTVSALKDTVPQSPKPVHDKKPQISAPAAKAQVVGWPPIRSFRKNSMASNHQKNDDDEEGKLGSGCLYVKVSMDGAPYLRKVDLKTYGSYMELSSALEKMFSCFTIGQCGSAGVPSRDGLSESRLMDLIHGSEYVLTYEDKDGDWMLVGDVPWEMFTYSCKRLRIMKSSEAIGLAPRAMEKCKNRN	CAAGGGGCAAAATTTTCATTTACAAATTACAACGGTTTTAATTAAATTAAAATTATAAAAAGAAAAATTTTCTCATTTAAATTTCTAGGTACAGAGAGAGTTACAGTAAGATAGTGGTCATAGAGAGTATAAAGATACAAAACAGAGCAACTCAAGAGCCCAGGGGAGTTTCTCTTCATCCTCATCCTTAATCTCTTCTTTCTTCTTTTACTGTACATTTCTCTGTCTGAAAAATCTAAACAAGCTTCTTTTCTTCCAGTTCTTCTTTGTACCCATTTCATGCTTTATTGAGAATCTACTTCTACTGAAACTTTTGATGTCTATGCGCTTAGAACATGATTACATAGGCTTATCAGAGCTTCCTTCAATGGAAAAAAACTCTGACAAGAACACTGGTCT…	306	32856.2	8.76
EkIAA33.2	E.konishii.13550	ATGAACGGTGCTTTTGATTCTCAGAGACAAGATTCTTTGAAAAGAAGATGGCAAGAAAGAAAGCTCTCAACCATGGACATCCACCGCCGCCAAACATCCTCGTCCTCGGCCGGATTCTACTCAAAACTTGTCGCTAACCCTAATAGCGATCTTAAAGCTTTTCCGGTTCTTGATAATGATGATCTTGTTTCCACAGTTGTCCCTCCGGTCACAGTGGTGCTCGAGGGCCGTTCGATCTGCCAGCGCATCAGCCTTCATAAGCATGGGAGCTACCATAGCCTGGCCAAGGCCCTGAGGCAAATGTTTGTTGATGGTGGCGATCTTGCTGGAGTTATCGCTTCTGCAGATAGCGATCTTGATCTTTCAAATGCTGTTCCTGGTTATCTTGTTGCTTATGAA…	ATGAACGGTGCTTTTGATTCTCAGAGACAAGATTCTTTGAAAAGAAGATGGCAAGAAAGAAAGCTCTCAACCATGGACATCCACCGCCGCCAAACATCCTCGTCCTCGGCCGGATTCTACTCAAAACTTGTCGCTAACCCTAATAGCGATCTTAAAGCTTTTCCGGTTCTTGATAATGATGATCTTGTTTCCACAGTTGTCCCTCCGGTCACAGTGGTGCTCGAGGGCCGTTCGATCTGCCAGCGCATCAGCCTTCATAAGCATGGGAGCTACCATAGCCTGGCCAAGGCCCTGAGGCAAATGTTTGTTGATGGTGGCGATCTTGCTGGAGTTATCGCTTCTGCAGATAGCGATCTTGATCTTTCAAATGCTGTTCCTGGTTATCTTGTTGCTTATGAA…	MNGAFDSQRQDSLKRRWQERKLSTMDIHRRQTSSSSAGFYSKLVANPNSDLKAFPVLDNDDLVSTVVPPVTVVLEGRSICQRISLHKHGSYHSLAKALRQMFVDGGDLAGVIASADSDLDLSNAVPGYLVAYEDMENDLLLAGDLNWKDFVRVAKRIRILPLKPNARKGRGA		172	19051.7	9.3
EkIAA20/30	E.konishii.13876	ATGGGCAGAGCAAATAGTTCTTCTTCATCATCAATTGAGAGCAGCAATTGCAACCACCCACTTCTCTCAACCGCCTCTTCTTTCTCACCACCAAATACAGACCTTAGCACAGATCTTAGCCTTGGACTCAGCATTTCAAGGGAAGTTGCAGCAGAAGGAAATTATAGTGATGAGTGGAATCAGGCCAATCTATTTGCTAAGGTTTACATGGAAGGCATTCCAATTGGGAGAAAACTGGATCTTTTAGCCCACAATGGTTACCAAGATTTGATAAGGACTCTGGACCATATGTTCAACACTAGAATTCTCTGGGCTGAAGAAGAGAAAGGGCTTTATCACAAATTTCATGTCTTGACTTATGAGGACCAAGAAGGGGACTGGATGATGGTTGGGGATGTT…	ATGGGCAGAGCAAATAGTTCTTCTTCATCATCAATTGAGAGCAGCAATTGCAACCACCCACTTCTCTCAACCGCCTCTTCTTTCTCACCACCAAATACAGACCTTAGCACAGATCTTAGCCTTGGACTCAGCATTTCAAGGTATGCCGTACTATTGTTTATTATCATCAATATGACTCTTTAATTTAACCATTTCTTCCCTTTTAATTCAATTTCTCTGTCAGGGAAGTTGCAGCAGAAGGAAATTATAGTGATGAGTGGAATCAGGCCAATCTATTTGCTAAGGTTTACATGGAAGGCATTCCAATTGGGAGAAAACTGGATCTTTTAGCCCACAATGGTTACCAAGATTTGATAAGGACTCTGGACCATATGTTCAACACTAGAATTCTCTGTTGAG…	MGRANSSSSSSIESSNCNHPLLSTASSFSPPNTDLSTDLSLGLSISREVAAEGNYSDEWNQANLFAKVYMEGIPIGRKLDLLAHNGYQDLIRTLDHMFNTRILWAEEEKGLYHKFHVLTYEDQEGDWMMVGDVPWEMFLSTVKRLRITRADS	GGCGGCTTTCATTGTCTTAACTTCTGAGTTTCCGAGCATGGGCAGAGCAAATAGTTCTTCTTCATCATCAATTGAGAGCAGCAATTGCAACCACCCACTTCTCTCAACCGCCTCTTCTTTCTCACCACCAAATACAGACCTTAGCACAGATCTTAGCCTTGGACTCAGCATTTCAAGGTATGCCGTACTATTGTTTATTATCATCAATATGACTCTTTAATTTAACCATTTCTTCCCTTTTAATTCAATTTCTCTGTCAGGGAAGTTGCAGCAGAAGGAAATTATAGTGATGAGTGGAATCAGGCCAATCTATTTGTTAAGGTTTACATGGAAGGCATTCCAATTGGGAGAAAACTGGATCTTTTAGCCCACAATGGTTACCAAGATTTGATAAGGACT…	152	17176.2	5
EkIAA1.3	E.konishii.14214	ATGGTTGGATGGCGGTGGACGGAGGGTTACCGGGGAGCGATAACGAGGCCTGAGAAACAATCATCTCCGATTAGGAGAAATAACAAGAGAGCTTCGCCAGATGGATCTGAGAATAATTCTAGTGTTTCCGATGCTGGAAATTATGGCCGGGAAAGTGCCCCTCCTGCCAAGGCACAAGTAGTAGGATGGCCGCCCATCAGATCGTACCGGAAAAATTGTTTACAGCCAAAGGAAACTGAAGCGGAAGCTTCTGGAATGTACGTGAAAGTGAGCGTTGATGGAGCTCCTTACCTCAGGAAGATTGATCTCAAGGTATACAAGAGCTACCGGGAGCTCATCAAGGCCTTGGAAAATATGTTCAAGCTCACCATTGGTGAGTACTCGGAGAGAGAAGGTGAT…	ATGGTTGGATGGCGGTGGACGGAGGTGGAGAGTTCGTTTTTTATTTTTATATATTTTAATATTAGATTGTATACTAATTTTAATTTTATTGCACTCAACTTATCTTAATTAGTCTCAAATTATTTTAAACTTCATTAATATACTAATATTTCATAAAGAAAGATATATAATAATAAATATACTAATATTTCAGCGGTATATTAAATAGCACAAAATAATTATGATTTTTGAAGTAAATATACTAATATTTAATATTAACATTTTACTAATTTTTATTATATATTTATCAATAAATTTTAACATACTTAGAAATTATTTTTAAAATTATGATAATTTGCTTTTTTTTTCTTTTTTATAATTTTGAGTGTTCAATTTTTGTAAGATAAATTTTGTGACATG…	MVGWRWTEGYRGAITRPEKQSSPIRRNNKRASPDGSENNSSVSDAGNYGRESAPPAKAQVVGWPPIRSYRKNCLQPKETEAEASGMYVKVSVDGAPYLRKIDLKVYKSYRELIKALENMFKLTIGEYSEREGDYAPTYEDKDGDWMLVGDVPWDMFISSCTRLRIMKGSEARGLGCL	GTTGCGCATCACATTTCTCTCCAGCAACGCAGACTTCTTCGCAGTTCAATTTAGCGGTATCGGAATCTACAAGCATTCACCGGAAAACTCGTCGGAATCTTGTTTTCGATGGCTTACGAGAGCGATATTCTGAATCTGAAGGCAACTGAGCTGAGATTAGGGTTACCGGGGAGCGATAACGAGGCTGAGAAACAATCATCTCCGATTAGGAGAAATAACAAGAGAGCTTCGCCAGATGGATCTGAGAATAATTCTAGTGTTTCCGATGCTGGAAATTATGGCCGGGAAAGTGCCCCTCCTGCCAAGGCACAAGTAGTGGGATGGCCGCCCATCAGATCGTACCGGAAAAATTGTTTACAGCCAAAGGAAACTGAAGCGGAAGCTTCTGGAATGTACGTG…	177	19984.6	8.9
EkIAA14.2	E.konishii.14215	ATGGAAGTAGGGCTGAAAATGATGAACATGCACTGCGGCGGAGGCGGTGGATGTGGCGGAGGCGGCTGTGGCGAGGCAGAGACCGAGCTGAGGCTAGGGTTGCCGGGAAATAATGGAGGGAGTGGTGGTGAAGGAGATGTGGCGAGGAAGAGAGGGTTCTCGGAGACTGTGGATTTGAAGCTTAACATTTCTGCTTCTTCGGAGGAGGATTCAAATGAGAAGGCTAAGAGTTTGCAGAAGGAGAAGAGCCTTGTTCCCTTTGCTGCGGATCCGGCCAAACCTCCGGCCAAGCAACAGGTAGTGGGTTGGCCACCCGTCCGATCATTCAGGAAGAACATTCTAGCCGTCCAAAAGAGCAACAGTGGCGAAGAGAGCAGCGGCAATGGTGCTTTTGTGAAG…	ATGGAAGTAGGGCTGAAAATGATGAACATGCACTGCGGCGGAGGCGGTGGATGTGGCGGAGGCGGCTGTGGCGAGGCAGAGACCGAGCTGAGGCTAGGGTTGCCGGGAAATAATGGAGGGAGTGGTGGTGAAGGAGATGTGGCGAGGAAGAGAGGGTTCTCGGAGACTGTGGATTTGAAGCTTAACATTTCTGCTTCTTCGGAGGAGGATTCAAATGAGAAGGCTAAGAGTTTGCAGAAGGAGAAGAGCCTTGTTCCCTTTGCTGCGGATCCGGCCAAACCTCCGGCCAAGTAAGTTTTCTAGTTTTTTTTTTTTTTTTTCTTTGAGGAAAAAAAAAAAACTAAAAAAGACGACAAACGTAGTAATTTTTGGTGACTTTCGAGGTTTCCTGGTTTAAGG…	MEVGLKMMNMHCGGGGGCGGGGCGEAETELRLGLPGNNGGSGGEGDVARKRGFSETVDLKLNISASSEEDSNEKAKSLQKEKSLVPFAADPAKPPAKQQVVGWPPVRSFRKNILAVQKSNSGEESSGNGAFVKVSMDGAPYLRKVDLKTYKSYQELSDALAKMFSSFTIGNCGAQGMKDFMNERKLMDVLNGSDYVPTYEDKDGDWMLVGDVPWDMFVESCKRLRIMKGKEAIGLAPRAIEKCKNRS	CATCCAGTCACCATCCTTGTCTTCATAAGTAGGAACATAATCAGAGCCGTTCAAAACATCCATCAGCTTCCTCTCATTCATGAAATCTTTCATCCCTTGTGCTCCACAGTTACCAATAGTGAAGGAGCTGAACATCTTGGCCAAGGCATCAGAAAGCTCTTGATAACTCTTGTACGTTTTCAGATCCACTTTACGTAGGTAAGGTGCCCCATCCATGCTGACCTTCACAAAAGCACCATTGCCGCTGCTCTCTTCGCCACTGTTGCTCTTTTGGACGGCTAGAATGTTCTTCCTGAATGATCGGACGGGTGGCCAACCCACTACCTGTTGCTTGGCCGGAGGTTTGGCCGGATCCGCAGCAAAGGGAACAAGGCTCTTCTCCTTCTGCAAACTCTTAGC…	247	26621.3	8.12
EkIAA18/26.3	E.konishii.15573	ATGGAGGGATGTCCACAACTGCTTAATTTGGTGCCTAAGGACAGAGAATGGCATGTGAGCCAAAATGATGCGGGCCATGGGATTCCAGAGGACAAGAAGTTGGAACTGAGGCTTGGTCCGCCAGGAGAAGACCAGTTTTTTTCCTTGACAAACACTGTTGAAAATCAATGCCAAAAACAATCTTCTTGTGGGAAAAATTATGCTCAAAAGGCATTTTCCATTAATCCATGGCGAGGCTCTATGCCATCTTCAGTTCATCAAAGAGAGTCCCAGAAGGAGCAACAACAGCAGCCAAAGCCTTCATATCTTCAATTCAATTCCCAATCTTTGGCTGCTATGGCAAAGGAATTTAAGCAGCCATGTAGCTCTGGATTATCAGAGTTGCAGCACCCAGATAAG…	ATGGAGGGATGTCCACAACTGCTTAATTTGGTGCCTAAGGACAGAGAATGGCATGTGAGCCAAAATGATGCGGGCCATGGGATTCCAGAGGACAAGAAGTTGGAACTGAGGCTTGGTCCGCCAGGAGAAGACCAGTTTTTTTCCTTGACAAACACTGTTGAAAATCAATGCCAAAAACAATCTTCTTGTGGGAAAAATTATGCTCAAAAGGCATTTTCCATTAATCCATGGCGAGGCTCTATGCCATCTTCAGTTCATCAAAGAGAGTCCCAGAAGGAGCAACAACAGCAGCCAAAGCCTTCATATCTTCAATTCAATTCCCAATCTTTGGCTGCTATGGCAAAGGAATTTAAGCAGCCATGTAGCTCTGGATTATCAGAGTTGCAGCACCCAGATAAG…	MEGCPQLLNLVPKDREWHVSQNDAGHGIPEDKKLELRLGPPGEDQFFSLTNTVENQCQKQSSCGKNYAQKAFSINPWRGSMPSSVHQRESQKEQQQQPKPSYLQFNSQSLAAMAKEFKQPCSSGLSELQHPDKKACSTPAGTSVPATTAVPNSSHKRSAVSPVVGWPPVRSFRKNLASTSSSKPASESTNKTLEESGRKYEISTKFVKINMDGVPIGRKVDLEAYDSYETLAVAVDELFRGLLAAQRDSSAPAGFEDNIEKKAKEITGAIAGSGEYTLVYEDNEGDRILVGDVPWHMFLSSAKRLRVLKSSELCTLRLSSNQQEKAPVDSAALETGR	TTTGAGCCAAGGATTCCTTCACCATTTTCCCTTTGTTGCTCTATACTTGGCACATAGAGGAAAGAGAGGTGAAATTGCTCATGCCCTTTCTGTATATCCACACAAGCCTGCTGTCTATATATCACAGGGTGTTCTTCTCATTCTGCAGCGGTTTCTTCTTCCTTGCATGTGGGCTGTTTGATGATATTTGGGTTTCTTCTCAACAGAAGGATTTGTGTTAATTAATTGCAATGCTGCCTAAAACTAGCTGTTTTGACAGTGATTAATTCTTCTGAGGTTTCTTCAAGTTCCTGTGAATTGAGTACCAGTATTCTTTCTTTTTGTCTTTCATTCCTCGAAAAGAAACAGAAATGGAGGGATGTCCACAACTGCTTAATTTGGTGCCTAAGGACAGAGAAT…	337	36946.4	7.6
EkIAA27.3	E.konishii.18987	ATGGATGGTGCTCCATACCTGAGAAAGGTTGATCTTAAAACCTATAGCAGCTATATGGAACTTTCTTCTGCATTGGAAAAGATGTTTAGCTGCTTTACAATTGGTCAGTGTGGTTCTCACGATGTTCCCAGCCGAGATGGGTTGAGCGAGAGTCGATTGATGGATCTACTCCATGGATCTGAATATGTACTCACCTATGAAGACAAAGATGGTGATTGGATGCTAGTTGGTGATGTTCCCTGGGAGATGTTTACTAACTCTTGTAAGAGGCTGAGGATTATGAAGAGTTCGGAGGCTATTGGGTTAGCCCCTAGGGCCATGGAAAAGTGCAAAAGTCGGAACTAG	ATGGATGGTGCTCCATACCTGAGAAAGGTTGATCTTAAAACCTATAGCAGCTATATGGAACTTTCTTCTGCATTGGAAAAGATGTTTAGCTGCTTTACAATTGGTAAATTTCTCTTTGTAACATATCCTGTTTCTCAGCTGAATTACAATTGCCAAACTCTGTTTGAGGTGCGTGCACACACCTGTTTCCACTAGTGCAGCCCATAGGTCATAATCTGATTTTAAAATGCTTTGACATTTGACAAATATGTGAAGGTGCTTTTTCCCTGGACAAAATGGAGGTAAGCATCTGCTAGTAAACAAAATATAGAAAGTGGAAAATAATTGAGAAATGGAGAGGGTGTGCATGCATGTCCTATGGTGAGAAAATTAAAGAATCGTGTTTCATGCAGCATTTGA…	MDGAPYLRKVDLKTYSSYMELSSALEKMFSCFTIGQCGSHDVPSRDGLSESRLMDLLHGSEYVLTYEDKDGDWMLVGDVPWEMFTNSCKRLRIMKSSEAIGLAPRAMEKCKSRN	CAAGGGGCAAAATTTTCATTTACAAATTACAACGGTTTTAATTAAATTAAAATTATAAAAAGAAAAATTTTCTCATTTAAATTTCTAGGTACAGAGAGAGTTACAGTAAGATAGTGGTCATAGAGAGTATAAAGATACAAAACAGAGCAACTCAAGAGCCCAGGGGAGTTTCTCTTCATCCTCATCCTTAATCTCTTCTTTCTTCTTTTACTGTACATTTCTCTGTCTGAAAAATCTAAACAAGCTTCTTTTCTTCCAGTTCTTCTTTGTACCCATTTCATGCTTTATTGAGAATCTACTTCTACTGAAACTTTTGATGTCTATGCGCTTAGAACATGATTACATAGGCTTATCAGAGCTTCCTTCAATGGAAAAAAACTCTGACAAGAACACTGGTCT…	114	12944.8	5.66
EkIAA27.2	E.konishii.18988	ATGTCTATGCCCTTAGAACATGATTACATAGGCTTATCAGAAGTTCCTCCAATGGAGAACTCTGACAAGGCTCCTGTTTCTTCTGACAAGAACACAACTCTCAACCTCAAGGCCACCGAGTTGAGACTCGGGTTGCCCGGGTCCGAGTCACCAAACAGAGACGGTGACAAGAATGGAAACCCACTTGCCTCATTGAAGAACTTCGCCTCTGCTGGAGCTAAAAGGGCCTTCTCTGATGCCATACATGGCAGTTCTGGGAATTGGGTGTTCTCCGGGAGCGTTGGATCTGAGTTTGACTTGGGTAAAGGCGGAGGCTTGTTCTCTCCCAGAGGCGGCGGCGGCGGCGGGGGCAAGGTTCTCGGTGGGTCGGAGATTGGCACTCAGCAGACGGGTTTGACT…	ATGTCTATGCCCTTAGAACATGATTACATAGGCTTATCAGAAGTTCCTCCAATGGAGAACTCTGACAAGGCTCCTGTTTCTTCTGACAAGAACACAACTCTCAACCTCAAGGCCACCGAGTTGAGACTCGGGTTGCCCGGGTCCGAGTCACCAAACAGAGACGGTGACAAGAATGGAAACCCACTTGCCTCATTGAAGAACTTCGCCTCTGCTGGAGCTAAAAGGGCCTTCTCTGATGCCATACATGGCAGTTCTGGGAATTGGGTGTTCTCCGGGAGCGTTGGATCTGAGTTTGACTTGGGTAAAGGCGGAGGCTTGTTCTCTCCCAGAGGCGGCGGCGGCGGCGGGGGCAAGGTTCTCGGTGGGTCGGAGATTGGCACTCAGCAGACGGGTTTGACT…	MSMPLEHDYIGLSEVPPMENSDKAPVSSDKNTTLNLKATELRLGLPGSESPNRDGDKNGNPLASLKNFASAGAKRAFSDAIHGSSGNWVFSGSVGSEFDLGKGGGLFSPRGGGGGGGKVLGGSEIGTQQTGLTVAALKDSVPLSPKPVHDNKPQISAPAAKAQVVGWPPIRSFRKNSMASHHAKIDE	CAAGGGGCAAAATTTTCATTTACAAATTACAACGGTTTTAATTAAATTAAAATTATAAAAAGAAAAATTTTCTCATTTAAATTTCTAGGTACAGAGAGAGTTACAGTAAGATAGTGGTCATAGAGAGTATAAAGATACAAAACAGAGCAACTCAAGAGCCCAGGGGAGTTTCTCTTCATCCTCATCCTTAATCTCTTCTTTCTTCTTTTACTGTACATTTCTCTGTCTGAAAAATCTAAACAAGCTTCTTTTCTTCCAGTTCTTCTTTGTACCCATTTCATGCTTTATTGAGAATCTACTTCTACTGAAACTTTTGATGTCTATGCGCTTAGAACATGATTACATAGGCTTATCAGAGCTTCCTTCAATGGAAAAAAACTCTGACAAGAACACTGGTCT…	187	19270.5	8.86
EkIAA15.1	E.konishii.19065	ATGTCATCTTCGTCGTCGGACACAGTATTGGAAGAGTCGCCGGAATCTGACGTCACCAGCATGGACTTCAGGGACACTGAGTTGACCTTGGGATTACCCGGAAATGGTCGTTCCCCTGCCGTCACCGGAGGAAAGAGCTGCATGAAACGTGGATATATTGAGACCTTTGATTTTAACTTCAACAACTCTAGCAACAGCGACCTAAGCACCAAAGCTGATCAAGAAGACTCCGGTGCCGGAAAGCAACCCCCAGCTGCCAAGGCACAAGTTGTAGGATGGCCGCCAGTGAAGTCATCCAGAAAGAAGGCATTGGAGAGTTTTAAGTACGTGAAGGTAGGTGCAGACGGAGCACCGTTTTTGCGGAAGGTAGACCTTGAGACGTACGAGAGTTATCAGGCG…	ATGTCATCTTCGTCGTCGGACACAGTATTGGAAGAGTCGCCGGAATCTGACGTCACCAGCATGGACTTCAGGGACACTGAGTTGACCTTGGGATTACCCGGAAATGGTCGTTCCCCTGCCGTCACCGGAGGAAAGAGCTGCATGAAACGTGGATATATTGAGACCTTTGATTTTAACTTCAACAACTCTAGCAACAGCGACCTAAGCACCAAAGCTGATCAAGAAGACTCCGGTGCCGGAAAGCAACCCCCAGCTGCCAAGTAAGACTATGTGTGAATGTTATGATTAAGCTTTACCGACAGATTTATTTCCGTCGGTGGTTGCCTTTTTGCTTGCCTTTTTCTTATATATGTGTCATTTATGTATGTATATGTGGGTTTTGAAGGGCACAAGTTGTAG…	MSSSSSDTVLEESPESDVTSMDFRDTELTLGLPGNGRSPAVTGGKSCMKRGYIETFDFNFNNSSNSDLSTKADQEDSGAGKQPPAAKAQVVGWPPVKSSRKKALESFKYVKVGADGAPFLRKVDLETYESYQALLKALEQMFDCFTTSRNFLNEIKLMDPANGLMDYVPTYEDKDGDWMLVGDVPWKMFTESCKRIQLVKISEAAVLAPTATPKCRN	CAATTATATAATACAAGCAGGCTTAATTAAGCAAACAAACGAGACACAGCAAAGGAAAACAAATTCCATCCTCCCTTATTCGATCTATTCTTCTAATGGGGGTGGGCTAACATTTAGTTCGAAATCCCTCAACCAGGAAAAACGGGATTGATCTGTCTACATATATATGTATATACATACAACTTACAAGCTTTCAATTAATGATTTATGGGGTCTCCAATGTCTGCGGTTCTCAATTTGTGCATTTTGGAGTAGTTGTTGGAGCTAACACCGCAGCTTCTGAGATCTTCACCAGTTGAATACGCTTGCATGATTCTGTGAACATTTTCCAAGGAACATCTCCAACTAACATCCAATCCCCGTCCTTGTCTTCATATGTTGGCACATAATCCATTAATC…	217	23900	4.98
EkIAA29.2	E.konishii.21191	ATGGAGCTGCAATTGGGTCTGGCACTTCCGATCCACAATCCCTGCAATGGGTTCGACCTGAATTGTGGTGGGTTTGAGCCGAAAGAGGTCGTGGGTTCGGATGCATTGAGTGGGTTGGAGGAAAGCAAAAAGTATGTTAAGAAGAAGCGTGGTTTTGAAGAGACGTTTGAGAAGATGGAAGGTGGACCGAAAACGCTGCCGCTTTTGCTGTTGTGGAGTGGGCAACCAAATGAGGAAGATGATTGGAAGGGAGCAAAGAAGAGATCCCCTTGCACCATTAACAATGGTAGGAAGGGTGGAAGAGAAAATGAGGTAGTGGGGTGGCCACCAATAAAATCATGGCGGAAGAAGTTTTTCCATCAGAATAAAAATGGGAGGGGTGGGAAAGAAAATGATGGA…	ATGGAGCTGCAATTGGGTCTGGCACTTCCGATCCACAATCCCTGCAATGGGTTCGACCTGAATTGTGGTGGGTTTGAGCCGAAAGAGGTCGTGGGTTCGGATGCATTGAGTGGGTTGGAGGAAAGCAAAAAGTATGTTAAGAAGAAGCGTGGTTTTGAAGAGACGTTTGAGAAGATGGAAGGTGGACCGAAAACGCTGCCGCTTTTGCTGTTGTGGAGTGGGCAACCAAATGAGGAAGATGATTGGAAGGGAGCAAAGAAGAGATCCCCTTGCACCATTAACAAGTAACTCCAACATTTTATTTTATTTTTTTAAAAAAAAAAAAAAAAAAAAAACTTAAAGTAAATTTTAATTTATAATAAATCTTAATTTTTAATTTTGTAAAAAAATAAACTCTTA…	MELQLGLALPIHNPCNGFDLNCGGFEPKEVVGSDALSGLEESKKYVKKKRGFEETFEKMEGGPKTLPLLLLWSGQPNEEDDWKGAKKRSPCTINNGRKGGRENEVVGWPPIKSWRKKFFHQNKNGRGGKENDGSNSTYVKVKMEGVPIARKIDLKLFHSYHTLTNALITMFAKYKRCDGGGASFMVTYQDKEGDWLLAGDVPWQTFMESVQRLEIRKRGG	TTTTATTATATTATATGATCATGGAGCTTCAATTGGGTCTGGCACTTCCGATCCACAATCCCTGCAATGGGTTCGACCTGAATTGTGGTGGGTTTGAGCCGAAAGAGGTCGTGGGTTCGGATGCATTGAGTGGGTTGGAGGAAAGCAAAAAGTATGTTAAGAAGAAGCGTGGTTTTGAAGAGACGTTTGAGAAGATGGAAGGTGGACCGAAAACGCTGCCGCTTTTGCTGTTGTGGAGTGGGCAACCAAATGAGGAAGATGATTGGAAGGGAGCAAAGAAGAGATCCCCTTGCACCATTAACAATGGTAGGAAGGGTGGAAGAGAAAATGAGGTAGTGGGGTGGCCACCAATAAAATCATGGCGGAAGAAGTTTTTCCATCAGAATAAAAATGGGAGGG…	220	24784.3	9.24
EkIAA15.2	E.konishii.22362	ATGTCGCCGGAAAATAAGAAGAGGTCGGCGGAATGCGCCGTCACCGACGGCGTGGATTTTGAGGAGACCGAGTTAACTCTAGGGCTTCCCGGCGAGTCTCGTGGAGTGAAGTTGGGCTTAAAACGTGGATTTTTGGAGACTATTGAATTGAATCTGGGGAGCTCAGACGGTAATTGTGGACTGAATCCGGGGAGCTCCGGCGGTAATTGTGATGATAAAGATTGTGATAATCGACGGTCGGAAAACGATGCCTCCAGTGCGGCGGAACCACCTGCGAAGTCACAAGTAGTTGGGTGGCCCCCGGTGAGAGCGTTTAGAAAGAACGCAATGAAGAAGTGCAAGTACGTGAAGGTGGCTGTAGATGGAGCCCCATATTTGAGGAAAGCTGATCTTGAGATG…	ATGTCGCCGGAAAATAAGAAGAGGTCGGCGGAATGCGCCGTCACCGACGGCGTGGATTTTGAGGAGACCGAGTTAACTCTAGGGCTTCCCGGCGAGTCTCGTGGAGTGAAGTTGGGCTTAAAACGTGGATTTTTGGAGACTATTGAATTGAATCTGGGGAGCTCAGACGGTAATTGTGGACTGAATCCGGGGAGCTCCGGCGGTAATTGTGATGATAAAGATTGTGATAATCGACGGTCGGAAAACGATGCCTCCAGTGCGGCGGAACCACCTGCGAAGTAAGCTATATCTAAAATTTAATGACAAATATCAATTTGAAATAAACAAATTAAAAATAATTAAGTTAAAATTTGATTTGTCGTCTTTTAAGTATCCATTTATCTAAATATTATTTATTTT…	MSPENKKRSAECAVTDGVDFEETELTLGLPGESRGVKLGLKRGFLETIELNLGSSDGNCGLNPGSSGGNCDDKDCDNRRSENDASSAAEPPAKSQVVGWPPVRAFRKNAMKKCKYVKVAVDGAPYLRKADLEMYNTYQQLLRALEDMFSCFKICNYLNERKRMDPANGMEYVPTYEDKDGDWMLVGDVPWKMFVESCKRLRLMKSSDAIGLARRTSPKCTR	GTCAATTCTGAGTCTAAATTTAAAATTCCTCAAACCTATTAATCATCAAAACACAAGAGTATAATAACTATGTTAAACTAATATTACAAATCAAGTTGTTTAATTTCTTATAGATTAAGAAACAAGTATAAGACAAATCCACAAAGTTTGGAAATAACCCACAGCATCAAATTGCATTAATTCTAATATATTGCAACTCACAGGTACAAATATCAATATAGTTACAGGCAGATCCCTCTTATTTTTCCTAACATTTTTCTATCTTATCTAAACTCCAAACAAGAACAAATGGCATGTATAACATAAACAAAACCTCTGTACGTGCAAGGATCAAAGGCTTCTCTAACTTGTGCATGCTATCTTGTGCATTTTGGGGATGTTCTTCGAGCTAATCCAATT…	221	24660.1	8.01
EkIAA5.2	E.konishii.22363	ATGGAGAAAAAAACAGAAAGTCCAGGGCTTGAGATTGAGATTGAGATTACGACGGAGCTGAGGTTGGGTCTCCCCGGCAGCGGCGGCGGAGGTTGTGTGGAGAAGAAGGAGAAGAAGAGAGTGTTTGCAGAGATCGTCGCCGGAGATGGAGATAGCTCCACCGACGCCAGTGACCGGAAAATGGAAACGAAGAGTCAAGTTGTGGGGTGGCCGCCGGTGTGCTCGTACATGAAGAATTATAGTTTTTGTGAGAAGGAACCTTGGTCGAAAATTTACGTGAAAGTTAGCATGGATGGCGCGCCTTTTTTACGTAAAATTGATTTGGGCTTGCACAAAGAGTATTTGGATCTTGCTTTGGCATTGGAGAAGCTCTTTGGTTGTTTTGGCATTGGAAAAGCC…	ATGGAGAAAAAAACAGAAAGTCCAGGGCTTGAGATTGAGATTGAGATTACGACGGAGCTGAGGTTGGGTCTCCCCGGCAGCGGCGGCGGAGGTTGTGTGGAGAAGAAGGAGAAGAAGAGAGTGTTTGCAGAGATCGTCGCCGGAGATGGAGATAGCTCCACCGACGCCAGTGACCGGAAAATGGAAACGAAGAGTCAAGTTGTGGGGTGGCCGCCGGTGTGCTCGTACATGAAGAATTATAGTTTTTGTGAGAAGGAACCTTGGTCGAAAATTTACGTGAAAGTTAGCATGGATGGCGCGCCTTTTTTACGTAAAATTGATTTGGGCTTGCACAAAGAGTATTTGGATCTTGCTTTGGCATTGGAGAAGCTCTTTGGTTGTTTTGGCATTGGTAAGTGT…	MEKKTESPGLEIEIEITTELRLGLPGSGGGGCVEKKEKKRVFAEIVAGDGDSSTDASDRKMETKSQVVGWPPVCSYMKNYSFCEKEPWSKIYVKVSMDGAPFLRKIDLGLHKEYLDLALALEKLFGCFGIGKALKDGESSEYVPIYEDKDGDWMLVGDVPWDMFMKSCKRLWIMKRADAKGFGIQPRGCLKGVSKEE	ATTTGTAGGGTCCTTAATTTGTCAAACTAAACGTCAGTCTCACAATTGCAAATTAATTAACCAAGAATTAAATGTCTGCTTAATCAACATAAATAAATAATTAACTAACACTAAACAAAACAGAACAGTGGAAATTGATCTTCATTTTCACACGTCACTCCTCCTTTGAAACTCCCTTGAGACAGCCTCTTGGCTGGATTCCAAATCCCTTGGCATCTGCTCTCTTCATAATCCATAGCCTCTTACATGATTTCGTGAACATATCCCAAGGTACGTCTCCCACTAGCATCCAGTCTCCATCTTTGTCTTCGTAGATAGGAACGTATTCAGAACTCTCCCCATCTTTCAGGGCTTTTCCAATGCCAAAACAACCAAAGAGCTTCTCCAATGCCAAAGCAA…	197	21993.4	5.68
EkIAA27.5	E.konishii.22427	ATGGAGAAAAGTTCTGAAAAACTCTCATCTTCTTCCTGTTCTTCAACTCTCTCCACAGAAACAGACAAATCCTCTGCTCTCAATCTCAAGCAAACTGACCTAAGACTTGGGCTCCCAGGCTCTGAGTCTCCAGAGAGGAAATCAGGATCTGGAGTTTCCCTTTTTGGTAAAGATTTGGAAGAAAAAAGTAATGGGTATTCTCTAAGTCCATTGAAGAACTTGGTTTCTGGGGCCAAGAGAGGGTTCTTGGACACCATTGATGGGCCTTCTGGGAAATGGGATTTCTCTGGTGGGAGTAATATTATTGGATCTGAGGTTGATTTGGGGAAAGGTGGTGTTTTGTTTTCTCCTAGGGCAGGGAATATTGGAGGGAAGGCTTTGGAGATGAATTGTAATAAT…	ATGGAGAAAAGTTCTGAAAAACTCTCATCTTCTTCCTGTTCTTCAACTCTCTCCACAGAAACAGACAAATCCTCTGCTCTCAATCTCAAGCAAACTGACCTAAGACTTGGGCTCCCAGGCTCTGAGTCTCCAGAGAGGAAATCAGGATCTGGAGTTTCCCTTTTTGGTAAAGATTTGGAAGAAAAAAGTAATGGGTATTCTCTAAGTCCATTGAAGAACTTGGTTTCTGGGGCCAAGAGAGGGTTCTTGGACACCATTGATGGGCCTTCTGGGAAATGGGATTTCTCTGGTGGGAGTAATATTATTGGATCTGAGGTTGATTTGGGGAAAGGTGGTGTTTTGTTTTCTCCTAGGGCAGGGAATATTGGAGGGAAGGCTTTGGAGATGAATTGTAATAAT…	MEKSSEKLSSSSCSSTLSTETDKSSALNLKQTDLRLGLPGSESPERKSGSGVSLFGKDLEEKSNGYSLSPLKNLVSGAKRGFLDTIDGPSGKWDFSGGSNIIGSEVDLGKGGVLFSPRAGNIGGKALEMNCNNAQKVCVSKPVMIEIGGGVPPSQKPVQEKKNQVSGVNEHGSAPAAKAQVVGWPPVRSFRKNTMASNLTKNNGESGSGCLYVKVSMDGAPYLRKVDLKTYINYVELSSALEKMFSCFTIGQCGSDGLPERGGLSESCLMHLLQRSEYVLTYEDKDGDWMLVGDVPWEMFTDSCRRLRIMKGSEAIGLAPRAMEKCNNRN	AGAAAAGAGTATCTTCTTGGACTAGAATTTTGCATGGTCCATCCATAAAGTAAAGGAAGAGATTAGCAGAGAGGACTAAAAATCATGATTTATGAAATTACCATGTTTTTTTTATTGGGTTCATGTTGCTTGATCTAAGGTTCAGAAGTGCCAAAATGCAGAGAAAGTGAACCTTTGTTTTTGACTAACACGTTAGTTTGATGGACGTCTAAACCCTTTTGCCTGAAGATAAACGTCTGTTACTGGCATTAGCTTGTATATGGAATCATTATGCTTTAGATATTCTCTTTGGTATTTTGCTTGGTTGGTGCCATATCTCTCATTCTATCCAAAATAGATACTCTCTATTTGAAACATAAGGATTGATGCAATTTCACTGTCAGTTTATGAAGGGGTGAA…	330	35387.1	8.47
EkIAA18/26.1	E.konishii.22456	ATGGAGATGGAGGGATCTTCAAGAAATGAGGAGGCTTGTCCTCAACTACTAGATTTGATCCCCAAAAACAGAGATTGGTTTGTGAAAAGTGAGGAAAAAATAAATCATAACTTTTCAGAGGAGAAGAAGCTTGAGCTCAGGCTTGCTCCACCAGGAGAAGGTTGGTCCGCCAAAATCAACAGCACCACCAAAAGCAACCAAGAAAAAGATAATCAATCTGTTCTTTCTCTTGGGTACTTTTCCTCCATGAACACCGCCATTAATGGAGCCCAAAACCAGAATTTTTTGGGGCCCTTTTCTTCTAGTTACCATGGTAAAAACCAGCAGCAGACGAAGGCATCCTTATTTTTATTGCCAGTTGCAGCAAAGGAATCCTCACAGTCACAGCAGCAGCCAAAA…	ATGGAGATGGAGGGATCTTCAAGAAATGAGGAGGCTTGTCCTCAACTACTAGATTTGATCCCCAAAAACAGAGATTGGTTTGTGAAAAGTGAGGAAAAAATAAATCATAACTTTTCAGAGGAGAAGAAGCTTGAGCTCAGGCTTGCTCCACCAGGAGAAGGTTGGTCCGCCAAAATCAACAGCACCACCAAAAGCAACCAAGAAAAAGATAATCAATCTGTTCTTTCTCTTGGGTACTTTTCCTCCATGAACACCGCCATTAATGGAGCCCAAAACCAGAATTTTTTGGGGCCCTTTTCTTCTAGTTACCATGGTAAAAACCAGCAGCAGACGAAGGCATCCTTATTTTTATTGCCAGTTGCAGCAAAGGAATCCTCACAGTCACAGCAGCAGCCAAAA…	MEMEGSSRNEEACPQLLDLIPKNRDWFVKSEEKINHNFSEEKKLELRLAPPGEGWSAKINSTTKSNQEKDNQSVLSLGYFSSMNTAINGAQNQNFLGPFSSSYHGKNQQQTKASLFLLPVAAKESSQSQQQPKAVMDLQNAEKKKAFSPPAPVATANTAVPNSSQKRTAPASVVGWPPIRSFRKNLASSSSSKPISETQTVVPSKVGSESPVESGRKGLFVKINMDGVPIGRKVDLNAYDSYEKLSTAVDELFRGLLAVQRDSLAGGIQNKQEEEKAIKGVFDGSGEHTLVYEDNEGDRMLVGDVPWHMFVSTVKRLRVLKSSELSALSIGSSKQGKKPA	GCAAAACAGGCCAGCCTAAGCAAAAAAATAGCTTAATTAACATTTTACTTTAAACATGCTTAGTTTTTCTCTCCAAGACAACACTCCAATAAAAGGAGGATGTTTGGGGCATTGTGCAAAACAGGGCTATAGTCTGTCTGTTGGTGTGTAGTATACAGTAGTAGTAGTAGACATTGAAGAAAAAAAAAAAGGTATCTCTCTGGTCAGCATATTACTTCTTCAACTGAACAACCCATATTTCGTTTGGGACTTTTGGGGTGATTTTTTTTTTAGGTGCTGTGGTTGCGTGTGTTATATGCTATTGAACAAGAAGAATCTCCCTGGTTTTTAACATCATCTTTTTCTTTTTTGGCCTCTTTCATATCACATCTCCTAGTAGAACCCACTAAGCAAAGTTTG…	340	37114.8	9.14
EkIAA16.1	E.konishii.24074	ATGAGTAGCATTATGGTGGAAGAGAGGGATGAAAAGTATAACATGATTAATTTTGAGGAGACGGAGCTGCGTCTTGGGTTGCCCGGAGGAAAAGGAAATGAAGGTCTTCATCATGATCAGGCAATCAAGAATATTGGTGGGAAGAGAGGCTTTTGTGAGACTCTTGATTTGAAGCTTAATCTTTCGTCGGCCAAGGACTCTGAAGCCACTGCTCATGATGTGGCTGAGAAGATTAAGGAGAAGAATGTTGCAAAGCCCCCGGCCAAGGCACAAGTTGTGGGGTGGCCGCCAGTTCGATCATTCCGAAAGAACACCATGGCCGTCCAGAAGAACAACAGTGATGATCAAGGCGAGAAGGCCAGCAGCAGCGCAGCCTTCGTGAAGGTTAGCATGGATGGT…	ATGAGTAGCATTATGGTGGAAGAGAGGGATGAAAAGTATAACATGATTAATTTTGAGGAGACGGAGCTGCGTCTTGGGTTGCCCGGAGGAAAAGGAAATGAAGGTCTTCATCATGATCAGGCAATCAAGAATATTGGTGGGAAGAGAGGCTTTTGTGAGACTCTTGATTTGAAGCTTAATCTTTCGTCGGCCAAGGACTCTGAAGCCACTGCTCATGATGTGGCTGAGAAGATTAAGGAGAAGAATGTTGCAAAGCCCCCGGCCAAGTATGTTTCTTTATACTTCTTTTTTTGGATAATTTTAAGTTTGTTTCTCAAAATGTTTTCCAATTTTGTACTTCTACACATTTATTTTTTATTGAGATACATGATTATTAATATATGTCTGAAGTGATTAATT…	MSSIMVEERDEKYNMINFEETELRLGLPGGKGNEGLHHDQAIKNIGGKRGFCETLDLKLNLSSAKDSEATAHDVAEKIKEKNVAKPPAKAQVVGWPPVRSFRKNTMAVQKNNSDDQGEKASSSAAFVKVSMDGAPYLRKVDLKLYKSYQDLFDALGKMFSSFTIGNCGSQGMKDFMNESKLIDLLNGSEYVPTYEDKDGDWMLVGDVPWEMFVNSCKRLRIMTGSEAIGLAPRAVEKCKNRS	GTTGGTTTATGATTCTTGAATTATATAGGGACTAATTAAAATCAATAAATGCACCCCGAATAATTGCACATGCGGACATGCCCATGCTCCACCTTATCTCTTTGTTCATGAATCTTATTATTTGTCTCCTCAACCAATCAAAAATAAAATGAGAAATATATATAAGAAAAGAACCTGTAAATCTCATCACAAATGAATTAAAATACACTCCATTACAAAGCCACTGACATTCAACAGAGTCAGAGTCACCCTCATGGAGTATATAAAACTTTATAAACATCTATTATTGCTTCTTGCCTTAACAAATCTTCAAATACATTACTCATAATTAACTACGCATAGGGGAAAAAACATGGTACAAAGTCACAAATACATCCAAACTTCGAGCTCGATCGGTTC…	242	26888.6	6.84
EkIAA1.5	E.konishii.24075	ATGAACGAGGAGTCCTCTGGATCCAAGAACAATTCTTCGAACATGTTGTATACGAAGGCACAAGTAGTGGGATGGCCACCAGTCCGATCATACCGCAAAAACTGTTTACAAACGAAGAAAATGGAAGCTGCCGGAATCTATGTGAAAGTTAGCATGGATGGAGCTCCTTATCTCAGAAAAATTGATATGAAGATGTATAAGGGTTACCCGGAACTCCTTAAAGCCCTGGAAGACATGTTCAAATTCACTATTGGTGAATATTCTGAGAGAGAAAGATACAATAATACTAATGGGTCAGAGTATGTAGCCACTTACTGA	ATGAACGAGGAGTCCTCTGGATCCAAGAACAATTCTTCGAACATGTTGTATACGAAGTAAGCAATGACCTTAAATTAATTAAGGTTTTGTGATGTAGGGTACGCATTTATGGAATATGAACTAATATGTAGGGTCTGTGTATGGGCATGTTATATTATAGGGCACAAGTAGTGGGATGGCCACCAGTCCGATCATACCGCAAAAACTGTTTACAAACGAAGAAAATGGAAGCTGCCGGAATCTATGTGAAAGTTAGCATGGATGGAGCTCCTTATCTCAGAAAAATTGATATGAAGATGTATAAGGGTTACCCGGAACTCCTTAAAGCCCTGGAAGACATGTTCAAATTCACTATTGGTAATGCATCTTCAGATCTTGTAGCTTGGGCACTTGTAGATG…	MNEESSGSKNNSSNMLYTKAQVVGWPPVRSYRKNCLQTKKMEAAGIYVKVSMDGAPYLRKIDMKMYKGYPELLKALEDMFKFTIGEYSERERYNNTNGSEYVATY	GAACATGTCCCATGGAACATCTCCAACCAACATCCAATCCCCATCTTTATCTTCATAAGTCGGTACATATTCAGATCCATTGTAGCCTTCTCTTTCCGAATACTTGCCAACAGTGAATTTGAACATGTCTTCCAAGGCTTTAAGGAGCTCTGGGTATCCCTTATAAACCTTCAAATCAATTTTTCTGAGATAAGGAGCTCCATCCATGCTGACTTTCACATAGATCATCCCAGCAGCTTCACCTTCTGTTTTCTTTGTTTGTAAACAATTTTTGCGGTAGGATCGAATTGGTGGCCACCCCACTACTTGTGCCTTGGAAGGAGGAGCATTTTCGAGGCCAGATCTTTGGGTATCCGACACATTTGATTGATCCTCAGATCCAGAATCCTTGTGATTCAT…	105	12135.8	9.12
EkIAA32/34	E.konishii.25746	ATGGATACAAACGCATCCGGCTTCATTTTGAACACCTCAAATCTCCACTCCGTTTACTATCGAGCTAAAGAGGATGATGGTATAATTGATCTTGGCCTTAGTCTCAAAACTCTCCAACCTGAAGCTTGTCACCAGTCAGGAGAATTGGTAAGCCTGGAGGGATATGGTGATCTGGTTGACTGGCCCCAGCTTAACCCAGAGCTGAAAAATTCGAATACTGGGTATCCAAGAATTATGCCAGAAGATTGTGATGATGAGGCAGAGGGAGTCCAGAGCAAAGAGAGGTGGGCATTTGTGAAAGTTAACATGGATGGTGTTATTGTTGGCCGGAAAGTTTGCATTCTTGATCATGGTGGTTACAGAAGTCTAGCACTTCAACTTGAAGACATGTTCGGGAGA…	ATGGATACAAACGCATCCGGCTTCATTTTGAACACCTCAAATCTCCACTCCGTTTACTATCGAGCTAAAGAGGATGATGGTATAATTGATCTTGGCCTTAGTCTCAAAACTCTCCAACCTGAAGCTTGTCACCAGTCAGGAGAATGTATGCCCCCTTGTAGCTTAATTTATATCTATATGTATAGGGTTTTTTTTTGTTTTAAGTCATGGTTAGAATAATTCTTGAACTTTTGCATGGTTATGAATTCAGATAATATAACAATTAAAGCTTGATCTACATTGTTACTTCAAATAAATCTTAACCGTTTACGATTTGGGTTAATTGGCCATGTAACATGGTGCGCAAAAAACTTTGTGTGATGTTCAATGCGTTAAGCTTTAAACATTTTATGCTTTATC…	MDTNASGFILNTSNLHSVYYRAKEDDGIIDLGLSLKTLQPEACHQSGELVSLEGYGDLVDWPQLNPELKNSNTGYPRIMPEDCDDEAEGVQSKERWAFVKVNMDGVIVGRKVCILDHGGYRSLALQLEDMFGRQSVSGLRLFQDGSEFSVFYKDTEDNWRTVGDVPWKEFVDSVKRLRIVQKNEACLPYSSAFT	GGAAGACAAGCTTCATTCTTTTGCACAATCCTTAGCCTCTTCACACTATCTACAAACTCCTTCCATGGGACATCGCCTACAGTCCGCCAATTATCCTCTGTGTCCTTATAAAACACTGAGAATTCAGACCCATCCTGGAACAACCTTAACCCTGATACAGATTGTCTCCCGAACATGTCTTCAAGTTGAAGTGCTAGACTTCTGTAACCACCATGATCAAGAATGCAAACTTTCCGGCCAACAATAACACCATCCATGTTAACTTTCACAAATGCCCACCTCTCTTTGCTCTGGACTCCCTCTGC	194	21881.5	4.7
EkIAA9.1	E.konishii.25939	ATGTCTCCACCACTGCTGGGTGTTGGGGAGGAAAGGCAAAGCAATGCCTCTCGAGTGGGCTCCTCCCCTTCCATGGAGTGTCTCCCCCCAAATCCATCCGGATTGAAAGAGCGTAACTATCTGTGTTTGTCAGATTGTTCTTCGGTTGACAGCTCTGCTGTCTCCAGCTTGTCTGAGGAGAACAAGAGCAATCTGAATTTGAAGGCCACGGAGCTGAGGCTTGGTCTTCCTGGATCCCAATCGCCTGAAAGAGAATCGGAGCTTTGCTTGCTGGATTCTGGGAAGCTTGATGAGAAGCCCCTGTTTCCTTTGCTTCCTTCAAAAGATGGGATCTGTTCATCATCCCAGAAGAACATTGTTTCTGGAAACAAAAGAGGGTTTTCTGACACCATGGATGAA…	ATGTCTCCACCACTGCTGGGTGTTGGGGAGGAAAGGCAAAGCAATGCCTCTCGAGTGGGCTCCTCCCCTTCCATGGAGTGTCTCCCCCCAAATCCATCCGGATTGAAAGAGCGTAACTATCTGTGTTTGTCAGATTGTTCTTCGGTTGACAGCTCTGCTGTCTCCAGCTTGTCTGAGGAGAACAAGAGCAATCTGAATTTGAAGGCCACGGAGCTGAGGCTTGGTCTTCCTGGATCCCAATCGCCTGAAAGAGAATCGGAGCTTTGCTTGCTGGATTCTGGGAAGCTTGATGAGAAGCCCCTGTTTCCTTTGCTTCCTTCAAAAGATGGGATCTGTTCATCATCCCAGAAGAACATTGTTTCTGGAAACAAAAGAGGGTTTTCTGACACCATGGATGAA…	MSPPLLGVGEERQSNASRVGSSPSMECLPPNPSGLKERNYLCLSDCSSVDSSAVSSLSEENKSNLNLKATELRLGLPGSQSPERESELCLLDSGKLDEKPLFPLLPSKDGICSSSQKNIVSGNKRGFSDTMDEFSEVKSSAYAEQNWMFHVAGSDSESPQSVGQGKLPCSTGINVMLSCRPSGAQPATVKEVPQKVLQERPRAANLTNHNQSGASNNNSSAPAAKAQVIGWPPIRSFRKNTLATTSKNNDEVDGKSSPGALFIKVSMDGAPYLRKVDLRTYSTYQELSSALEKMFSCFTIGQCGSDGAPGREFLCESKLRDLLHGSEYVLTYEDKDGDWMLVGDVPWEMFIDSCKRLKIMKSSDAIGLAPRAVEKSKTKN	GGGAATGCTTCAAGTGGACAAGGCTGTGTAGACTGTTATAAATATTGCAAAGACCATAATCAATCAGAGGAGTGGGGTGGATAATGGTTGAAGCAGCATAATTCCATGTGGTATTCAAACACAATCTTCAAATACAGAGCACTTTAAACGACCAGAGGTTCCTATAAAAACATTATATGAACTCCACACAAAAGACTACTTTCTTAACAACTTCAACATAGATTATTTTTTAATCATAGACTCTGGAAAAAACATGAACTAACATGAACACTTTCAGGTAATCATAACATAGAGAAGACAAGATCAGCATCAGAACCATGATCTGCTATCCAGCTCGGAATATCCTCATTTCTTCCTTAATTATCAGAGTTTATACGACAATTTCCCCACTTCTACAGA…	380	41109.2	6.08
EkIAA29.4	E.konishii.28871	ATGGAGCTTCAATTGGGTCTTTCTCTTCCCAGCAATCCTGTCAAGGAGTTGGGTTTCGACCTTAATTATAGTTATGTCTGTCCTAAGGATCAGGTGTTGGGTTTCGACCTATTGACTTGTCGTGGTTCTTATTTTTTGACTGTTGCCGACAATTTCCTTGAGAATACGAACAAGAAGAAACGTGATTTTGATGAAGCTTTTGATGAGCCCAACAATGGCTCCGTTTCTGCGGCGCCTCTAACGTTGCCTCTATTGCTTTGGAACAACCAGCCAAACGATAATCATGACCCAAAAGACCTCGACATCAATAATTCCTTAGACAAGATTAATGACGGAGACGGAGAAAATGTAGTGGGCTGGCCACCCATAAATTCTTGGAGGAAGAAACTTTGTTACCAG…	ATGGAGCTTCAATTGGGTCTTTCTCTTCCCAGCAATCCTGTCAAGGAGTTGGGTTTCGACCTTAATTATAGTTATGTCTGTCCTAAGGATCAGGTGTTGGGTTTCGACCTATTGACTTGTCGTGGTTCTTATTTTTTGACTGTTGCCGACAATTTCCTTGAGAATACGAACAAGAAGAAACGTGATTTTGATGAAGCTTTTGATGAGCCCAACAATGGCTCCGTTTCTGCGGCGCCTCTAACGTTGCCTCTATTGCTTTGGAACAACCAGCCAAACGATAATCATGACCCAAAAGACCTCGACATCAATAATTCCTTAGACAAGTACACCTTCTCTCTCACTCTCTCAGAAAATTCTTTTGTAAAATATATAGTATCTGTTGTGTTCTTGAAAATCTAG…	MELQLGLSLPSNPVKELGFDLNYSYVCPKDQVLGFDLLTCRGSYFLTVADNFLENTNKKKRDFDEAFDEPNNGSVSAAPLTLPLLLWNNQPNDNHDPKDLDINNSLDKINDGDGENVVGWPPINSWRKKLCYQNNGNNYVGNGGGSNSKYVKVKMEGVGIGRKVDLSLHDSYQTLTDTLMDMFGKCEQSSKGYKLTYQDNEGDWLLAADVPWRTFIGSVQRLKLLKIRGLLDFEASN	AATGACTAGGTTGTTGGAGGCTAAATTTGAGTGTTTAGATAGCTAATTTGACTAAAATGAAAGTACAAACAATCTCTTGTAGAAGCTCTTATAGACTATCTTCAAAACTTTGGCCTTCTCACTAATCTTTGCCAAACTAGCTATTTTTTTTCCGTAAAATTCTCTCTCACAACTAGTGATTGCTCTTGCCATTTTCTCCATTATCCGGCCATCATCCTTGCCGGATTCGAGGGGTAAGAAAAGAAATAATTCTACTTACTAACTAAATCAGCTAACGATCATAAAATATAAATTTGCAAGTCAGTTTCCGAACATCAGATATAATAATATTACTTTTTTTACTGTTCCACATTGGGATAGTTAATAGGTACTAGTCAACACATATATTTCCCAGCCAAT…	237	26582.8	4.92
EkARF1.1	E.konishii.27768	ATGGCTTTTCCGGCGTCGAATCATTCCTCTGGAGGACCCTATTCAGGGGCATCTAGTGATGCGTTGTACAAGGAATTATGGCATGCATGTGCTGGACCCCTTGTTACCCTTCCCCGTGAAGGAGAACGGGTTTATTATTTCCCTCAAGGTCATATGGAACAGCTTGAAGCCTCAATGCATCAGGGGTTAGAGCAGCAGATGCCTTCGTTCAATCTCCCATCAAAAATTTTATGTAAAGTAGTTAATGTTCAGCGTCGGGCTGAACCTGAGACAGATGAAGTTTATGCACAAATAACTCTTCTGCCTGAGCCAGATCAAAGTGAGGTTACTAGTCCAGATCCTCTGCTCCCAGAACCTCAAAGGTGCACAGTTCATTCATTTTGCAAGACACTTACTGCC…	ATGAGGCTCTCTTCAGCTGGTTTTAGCCCCCAACCTCCGGAAGGTATGCTACTTATTATTTCTCCTAAATTTTGTTATCACTTTGATTTGTTCTTTCAGGCTGTGTTTATGGAGGTGAAATTCTTATTTAATTGTAGTGTTTGATTGCGGATGAAGCTTAGGAAAATATAGAATGCAATTTTTTATTTTTTAAACCTAGGTGGAAGATTTATTGCACTCAGCAGGCCTGCAAGATAAATATGTGTCTGAGTTGGCCTGAGTTCTTAATTTTTTCTTTTGGGGGAGCAAGTTTAGCTGGGGTTTATGTATTTTTCATGGTCGTGGGATTTGATTTTGTAGCAAAACTTGATCCTTTAATATGAGAACTACCATTTTTCAAGAAAGCCATATTATATTAAT…	MRLSSAGFSPQPPEGEKRVLNSELWHACAGPLVSLPAVGSRVVYFPQGHSEQVAASTNKEVDAHIPNYPSLPPQLICQLHNVTMHADVETDEVYAQMTLQPLSPQEQKDAYLPAELGVPSKQPTNYFCKTLTASDTSTHGGFSVPRRAAEKVFPPLDFSQQPPAQELIARDLHDNEWKFRHIFRGQPKRHLLTTGWSVFVSAKRLVAGDSVLFIWNEKNQLLLGIRRASRPQTVMPSSVLSSDSMHLGLLAAAAHAAATNSRFTIFYNPRASPSEFVIPLVKYVKAVYHTRVSVGMRFRMLFETEESSVRRYMGTITGISDLDPVRWSNSHWRSVKVGWDESTAGERQPRVSLWEIEPLTTFPMYPSPFPLRLKRPWPPGLPSFHGMKDDDMGMNPLMW…	AAGAAAAATAACATTCTCATACCATACACTGACTGAATACACATACTGGGATCCATGATATAGGAAAGAGGTATATTTTTTATATATATACAAATGACAGAATTGTATTGCTCCGTAAATTATAAAACATAAAAATGAGGGAAAATTATATGAAATTCCATATTCTCCAGAGTATTTAACATACATTGAAATGGCAACATTATTCGGCTACACTTCCGAGCCCATCCGAAATCCGAAATCTGAACAAGCAATTACTATGGGACTCCCTTTGAACAAAACAACAAACCACATTCCAAACCCTTTTATCTCTCAAGGCAACTCACATCACACTCTCCACATGGCTGCACCCACATCGCCAGTGTCTACAAGTATAGGTGCGCAACATGGGCCATTGTCACG…	676	75402.7	5.9
EkARF1.2	E.konishii.21010	ATGGCTTTTCCGGCTTCAAATCGTTCCTCCGGGGGACCACATCTAGGATTATCCAGTGATGCTTTATACAAGGAATTATGGCATGCATGTGCGGGACCCCTTGTCACCCTTCCCCGTGAAGGAGAGAGAGTTTATTATTTCCCTCAAGGTCATATGGAACAGCTTGAAGCGTCAATGCATCAGGGGTTAGAGCAGCAAATGCCTTCATTCAATCTTCCATCCAAAATTCTTTGTAAAGTAGTTAATGTTCAGCGTCGGGCTGAACCCGAAACAGATGAAGTTTATGCACAAATAACTCTGCTGCCTGAAACAGATCAAAGTGAGGTTACTAGTCCAGATCCTCCACTCACGGAACCTCAAAGGTGCACGGTCCATTCATTTTGCAAGACACTTACTGCC…	ATGAGGCTCTCTTCAGCTGGTTTTAGTCCTCAACCCCAGGAAGGTATGATAATTAGTGCTCTCCTAAAATTTAGTTTAATCTTCGTTTTCACTCTGTGCGTTTGTTGTTCTTCAGCAATTAGACTGAATTTATGGGGTGTGAAATTCTTATGTGATGGAAGGGTTTGGGGTGTCCATATTCTCCTTTGGTTGCCGAGTAAGTGTAGGAAAAATCTAGAACACACAACTTTGAAGTCCAAAATGGGCAGATTTATTACTCAGCAAGTCCTCATGATAAATGTTTAGCTCAGTTGGCCTTAAAGCTCTTGATTTTTCTTTTTGGGAGCTGTTTTAGTCTCTTTTCGTAACTCAATTTTTATCAGTTTGGCCTTATCTTGATAAATATTTGTCGTTTTCCTG…	MRLSSAGFSPQPQEGEKRVLNSELWHACAGPLVSLPAVGSRVVYFPQGHSEQVAASTNKEVDAHIPNHPTLPPQLICQLHNVTMHADVETDEVYAQMTLQPLSPQEQKDAYLPAELGTASKQPTNYFCKTLTASDTSTHGGFSVPRRAAEKVFPPLDFLQQPPAQELIARDLHDNEWKFRHIFRGQPKRHLLTTGWSVFVSAKRLVAGDSVLFIWNDKNQLLLGIRRASRPQTVMPSSVLSSDSMHLGLLAAAAHAAATNSRFTIFYNPRASPSEFVIPLAKYVKAVYHTRISVGMRFRMLFETEESSVRRYMGTITGISDLDPVRWSNSHWRSVKVGWDESTAGERQPRVSLWEIEPLTTFPMYPSPFPLRLKRPWPPGLPSIHGMKDDDDLGMSPLM…	AAGAAAAATAACATTCTCATACCATACACTGACTGAATACACATACTGGGATCCATGATATAGGAAAGAGGTATATTTTTTATATATATACAAATGACAGAATTGTATTGCTCCGTAAATTATAAAACATAAAAATGAGGGAAAATTATATGAAATTCCATATTCTCCAGAGTATTTAACATACATTGAAATGGCAACATTATTCGGCTACACTTCCGAGCCCATCCGAAATCCGAAATCTGAACAAGCAATTACTATGGGACTCCCTTTGAACAAAACAACAAACCACATTCCAAACCCTTTTATCTCTCAAGGCAACTCACATCACACTCTCCACATGGCTGCACCCACATCGCCAGTGTCTACAAGTATAGGTGCGCAACATGGGCCATTGTCACG…	675	75248.4	5.71
EkARF2.1	E.konishii.26444	ATGGCGAATTCTGAGGTATCGATTAAGGGGAATTCGGGTTACAGCGAGCCCAACGATGCTCGCAAAGCCTCGGAGGGGCAGAGGGGTCATTCGGGTCGTCCCGTCACTGGAAGAGACGCTGAAAGGGCGCTTTACAACGAGCTCTGGCATGCTTGCGCCGGTCCTTTGGTCACAGTACCTCGTGAAGGAGAACGCGTCTTCTATTTTCCTCAGGGACACATCGAGCAGGTTGAGGCATCGACAAATCAGTTTTCAGACCAGCAGATGCCGGTATATGATCTTCCATCCAAACTTCTATGCCGTGTGATCAATGTCCATCTGAAGGCTGAACCAGACACCGATGAAGTCTTTGCACAAGTGACTTTACTTCCTGAGCCAAATCAAGATGAGAACGCCGAG…	ATGGGTTCTGCGGAGAAGGTGAAAGCAGGAGGTTTGGTTAGTGGGACACAATCAAATCTACTTGAAGAGATGAAGCTGTTGAAAGAAATGCAAAATCGTTCTGGTTGGTTCCTTCACAGAACTCTGGGTTTTATTTTTTTCCCAATGTTTGGATTTGATAATGATTTGGGCGTCTGTTCAGTGCATCACAGAGCTAGTAAAGATTGAGCCTTTAGCATGTAGGCTGCATTGTAGTTGGAGCAGATTTAAGGATCTTAAAGTTTGTTAGCTTTAAATGATTTTTTACCATATTTATAATGTCTTTTATTTTGGTGGTTTTTTCAGGGGCCCGGAAGGCTATAAATTCAGAGTTATGGCACGCCTGTGCAGGGCCCCTTGTTTCATTGCCTCAGCTGGGGA…	MGSAEKVKAGGLVSGTQSNLLEEMKLLKEMQNRSGARKAINSELWHACAGPLVSLPQLGSLVYYFPQGHSEQVAASTKRTATSQIPNYPNLPSQLMCQVHNVTLHADKDADEIYAQMSLQPVNSEKDVFPIPDFGLKASKHPTEFFCKILTASDTSTHGGFSVPRRAAEKLFPPLDYTMQPPTQELVVRDLHENTWTFRHIYRGQPKRHLLTTGWSVFVGSKRLRAGDSVLFIRDEKSQLLVGVRRANRQQTTLPSSVLSADSMHIGVLAAAAHAAANRSPFTIFYNPRACPSEFVIPLAKFRKSVYGTQISVGMRFGMVFETEESGKRRYMGTIVGISDLDPLRWPGSKWRNLQVEWDEPGCADKQNRVSSWEIETPESLFIFPSLTSGLKRPLHSGL…	GGAACAGCTACTCGGCCAAAAAACTATTCTCAAAATCTAATTAAGAATTAAGCCATTCAGTTACAAAACATACCTTTGATGTAATGTACCTTGGTACATGCATGACAAGGCTGATTCTAACTAAAAGGGTAGAACAGCAATAATCATAGCCCAAATGCACCCAAGAATTGGAGCTCAGATGTATGGACAACCAAATAAGATGATTGGGAGCTTACCCAAAAACATTGGACTACGTATAAAACTTACATTAAAAACAGGGTGCAAAAGAACTATGTACAAGGTGGGATGATTTGAAAATGTAAGGCTTTTACAGAGGTATACATATGTATATATTACCGGACACCATGTAACACTAACTGCAGAACATGTCCAAAATTGGATACATCAACCTTGCCATCT…	847	94594.3	6.16
EkARF2.2	E.konishii.30415	ATGGCGAATTCAGAGGTATCGATAAAGGGAAATGGCACCAACGGAATGGGAGAGAGCTTCGGTTCTGTTTACAGCGAGGCCAATGAAGCTCGGAGCTCTACGGAGGGACCAAAGGGTCATTCGATTCTTCCCGGTACCGGACTAGGCGTTGAAAGGACGCTTTACAACGAGCTCTGGCATGCCTGCGCTGGTCCTCTCGTCACAGTCCCTCGTGAAGGAGAGCGGGTCTTCTATTTTCCTCAAGGACACATTGAGCAGGTTGAGGCATCCACGAATCAGGTTGCGGACCAGCAGATGCCAGTGTATGATCTTCGATCGAAAATCCTATGCCGAGTGATAAATGTCCTATTGAAGGCTGAACTAGACACTGATGAAGTTTTTGCACAAGTGACTTTACTT…	ATGGAAATTGATCTGAACCATGCAGTGAGTGAGGTGGAAAAGAATGCATGTTGTAATGGGGAGTGTGACAAAAATGGTTGTGTTTGCTATTTGTCTTCCTCATCTTCTTCGTCATGTTCTTCAAATTCATCTTCACCTCCTGTGTTTTCCTCAATTTACATGGAGCTTTGGCATGCTTGTGCTGGCCCTCTCACTTCACTGCCCAAGAAAGGGAATGTGGTTGTCTACTTCCCACAAGGTCACCTAGAACAAGTTGCCTCATCTTCCCCTTTCTCATCCATGGAGATGCCCGCTTTTGATCTCCCACCACAGATCTTTTGTAAGGTTGTTGGTGTCCAGCTGCTTGTAAGTTCTGAGTTTGCCTAGTTGAATTGAATTGATTGTGCGATTTCTTTATTT…	MEIDLNHAVSEVEKNACCNGECDKNGCVCYLSSSSSSSCSSNSSSPPVFSSIYMELWHACAGPLTSLPKKGNVVVYFPQGHLEQVASSSPFSSMEMPAFDLPPQIFCKVVGVQLLANKENDEVYTQVTLLPQPKLVGTNLEGKELEELGIDEEGGGGSPTKSTPHMFCKTLTASDTSTHGGFSVPRRAAEDCFPPLDYKQQRPSQELVAKDLHGVEWRFRHIYRGQPRRHLLTTGWSIFVSQKNLVSGDAVLFLRGEGRELRLGIRRAVRPRNGLPDSIVGSQNSYPNVLSLVANAISIKSMFHVFYCPRASHSEFLIPYQKYMKSINHPVPIGTRFKMRFEMDDAPERRCSGVVTGIGDLDPYRWPNSKWRCLMVRWDEDVMSDHQDRVSSWEIDPSV…	GGAACAGCTACTCGGCCAAAAAACTATTCTCAAAATCTAATTAAGAATTAAGCCATTCAGTTACAAAACATACCTTTGATGTAATGTACCTTGGTACATGCATGACAAGGCTGATTCTAACTAAAAGGGTAGAACAGCAATAATCATAGCCCAAATGCACCCAAGAATTGGAGCTCAGATGTATGGACAACCAAATAAGATGATTGGGAGCTTACCCAAAAACATTGGACTACGTATAAAACTTACATTAAAAACAGGGTGCAAAAGAACTATGTACAAGGTGGGATGATTTGAAAATGTAAGGCTTTTACAGAGGTATACATATGTATATATTACCGGACACCATGTAACACTAACTGCAGAACATGTCCAAAATTGGATACATCAACCTTGCCATCT…	862	95895	6.1
EkARF2.3	E.konishii.19599	ATGGGTAGTGTTGTTGCTGGTGAAGGGTTGAGTGCTTCAGAGGTTGAGATTGAGGGTCAGAGCAGAAACGCTAACAATAACCAAGGTGAGAAAGATGATTTGTACACTGAACTGTGGCATGCATGTGCGGGTCCTCTTGTTTATGTACCACGTTCTGGGGACAAGGTTTTCTATTTTCCTCAAGGCCACATTGAACAGGTGGAGGAATACATGGACCAAGATGGTCAAATGGAAATGCCAATCTACAATTTGCCATCAAAGATTCTCTGCAAGGTTGTCCATGTTCGGCTGAAGGCGGAAGCTTACACAGATGAGGTGGTTGCGCAAGTTATTCTGCTGCCGGAGGCAAAGCAAGATGAGCCAACACCAGAGGATGGAGAATTTCTACCTTTGCCTCGG…	ATGGCGGAGGCAGAGAAGGATATGGATCCACAACTATGGCACGCCTGTGCCGGAGGCATGGTCCAAATGCCTCCGGTGAACTCCAAGGTGTTCTACTTCCCACAAGGCCATGCCGAACACGCTTCCACCGCAGTCGATTTGGCCTCCCGAATCCCCGCTCTCGTTCTCTGCTGCATCGCCGGCATAAAATTTCTGGCCGACTCCGAAACCGACGAAGTGTACGCCAAAATAAAATTATTTCCGCTGAGAAACAACGATTTGACTGAAGATGTTAACAATGGGGTTTTGGATGATTCCTCTGAAAATTCAGAGAAACCCAGTTCGTTTGCAAAGACTCTGACACAATCAGATGCCAACAATGGCGGAGGGTTCTCTGTTCCGAGGTACTGCGCGGAGACA…	MAEAEKDMDPQLWHACAGGMVQMPPVNSKVFYFPQGHAEHASTAVDLASRIPALVLCCIAGIKFLADSETDEVYAKIKLFPLRNNDLTEDVNNGVLDDSSENSEKPSSFAKTLTQSDANNGGGFSVPRYCAETIFPRLDYSADPPVQTVIAKDVHGEIWKFRHIYRGTPRRHLLTTGWSTFVNQKKLIAGDSIVFLRAENGDLCIGIRRARRGIGGGLETLSGWNAGTSNSSYGGFGAFLREEENKLLRNGSAHMNSNGGFRGRGRVRPEAVMEAAALAANGQTFEVVYYPRSGTPEFCVKAPMVSRAMRVHWCSGMRFKMAFETEDSSRISWFMGTIGSVQVADPIRWPNSPWRLLQVTWDEPDLLQNVKRVSPWLVELVSNIPVIHLSPFSPPRKKL…	ATCAAAGAACACAAACAAGAGAAAAAATTGGGGCGGAGAGGGCCATAAGATAAGACGGGCTGTTTGGAGAATAAGAAACAGAAAGAAAAAACGAATTGTGTGCCCAAATTGTAGCGACGTGCATAGGTGATATCGGCAGAAAGTAGCAAACATCGCCACAGAGCACAAGAGAGACATGAAAAGAGGTTGTGGAATTTGGAGTAGGGTTTGCGAACAGGGCAGGCAGGCAGCAGCGTCAGAGACGCATCGAGCAGAAAGAAAGCAAGCAGGCCTGCAGTCTGTACCTCCTGTCACAGAGATCTCTGCTTGCTGTGGCACTGGCAATTTGGCCTACCAAAAACGTTACAAACAAAGCTTCTCTTACGCACGCACAGACACGACGCACCGATCGAAGCCTTG…	708	78999.4	6.1
EkARF3	E.konishii.07133	ATGGTGGGCTTGATCGATCTCAACACTGTGGAGGACGATGAAACGCCGTCTTCTGGATCTTCTGCGTCTTCTCTCTCGTCCTCTGCTTTGACGGGTTCGGGTTCTTCTTCTTCTTCGGTGTGTTTGGAGCTGTGGCACGCGTGTGCGGGGCCGCTGATTTCGTTGCCAAAAAAGGGAGGTGTTGTGGTGTACTTTCCTCAAGGCCATTTGGAGAGGGTCTCAGATTTTCCGGCCGGAGCCTATGATCTTCCTCCCCACATCCTGTGTCGCGTTGTTGATGTCAAGCTCCATGCTGAGGGGGCGACTGATGAAGTTTACGCTCAGGTCTCACTTGTTCCTCAAGGCCAGCAAACCGAACAGAAATTGCAGGAAGGGGAAATTGAGGCAGAAGGTGAAGAA…	ATGGTGGGCTTGATCGATCTCAACACTGTGGAGGACGATGAAACGCCGTCTTCTGGATCTTCTGCGTCTTCTCTCTCGTCCTCTGCTTTGACGGGTTCGGGTTCTTCTTCTTCTTCGGTGTGTTTGGAGCTGTGGCACGCGTGTGCGGGGCCGCTGATTTCGTTGCCAAAAAAGGGAGGTGTTGTGGTGTACTTTCCTCAAGGCCATTTGGAGAGGGTCTCAGATTTTCCGGCCGGAGCCTATGATCTTCCTCCCCACATCCTGTGTCGCGTTGTTGATGTCAAGCTCCATGTAAGTGTATATCTATGTCTGTATGTATACGTTGTGAATTTCGGCAAGTTCCTAATTTTAACTCTGGGCCCGTTTGGTTGCCCTGAAAATTGCGGGAAAGGAAAATAA…	MVGLIDLNTVEDDETPSSGSSASSLSSSALTGSGSSSSSVCLELWHACAGPLISLPKKGGVVVYFPQGHLERVSDFPAGAYDLPPHILCRVVDVKLHAEGATDEVYAQVSLVPQGQQTEQKLQEGEIEAEGEEEDVDASAKSTTPHMFCKTLTASDTSTHGGFSVPRRAAEDCFPPLDYSQQRPSQELVAKDLHGLEWRFRHIYRGQPRRHLLTTGWSAFVNKKKLVSGDAVLFLRGDDGELRLGIRRAAQDKSGATFPALCIQELNHNTFTDVVNAVSMRSVFNIYYNPRAIMSEFIIPFHKFSKSQDHSFSVGMRFKMRFETEDAAERRYTGLITGISDMDPLRWPGSKWRCLLVRWDDKEGNRHNRVSPWEIEPSGSVSSSSSLMAPGSKRTKIGL…	GGAAGGGAGGGTAGACAAGGGCGAAGGAGGATAGGAGTGAGATTTGGGGAGATAGAAGGGGACAGAATAGACATCCGCCCGGAAATACAGGGAGTCGTACAGCAACTCCATTTTTTCAGTTGTGTCATATTTTTAATTGGAATTTAACTAACAAACGCCTCCCTATACGCCAAACCCCCCTCTTCTTCACTTTTCATTACTCTCTTTCTCTCTCTCACTCACTGCCACACATCACGCTCACCAGCACCACCAGCAGCAGCTGCAGGCAGTCGCAGCACTGCCACCCTCAGCAAGCAGCAGCAGCAGCAGCTGCAGGCCCTGCCCTCTGCTGCAACCCAGCTTGCACCAGATGAGAGAAGTGAAAAAAGAGAACCCATTTTCTTTAGACTCCCCCACCTA…	729	79693.6	6.42
EkARF4.1	E.konishii.05028	ATGGAAATTGATCTGAACCATGCAGTGAGTGAGGTGGAAAAGAATGCATGTTGTAATGGGGAGTGTGACAAAAATGGTTGTGTTTGCTATTTGTCTTCCTCATCTTCTTCGTCATGTTCTTCAAATTCATCTTCACCTCCTGTGTTTTCCTCAATTTACATGGAGCTTTGGCATGCTTGTGCTGGCCCTCTCACTTCACTGCCCAAGAAAGGGAATGTGGTTGTCTACTTCCCACAAGGTCACCTAGAACAAGTTGCCTCATCTTCCCCTTTCTCATCCATGGAGATGCCCGCTTTTGATCTCCCACCACAGATCTTTTGTAAGGTTGTTGGTGTCCAGCTGCTTGCTAATAAGGAGAATGATGAGGTCTATACCCAAGTGACTTTACTACCTCAACCA…	ATGATTACGTTTATGGATTCAAAGGAAAAAACAAAGGAGGAAGAGAAGTGTTTAGATTCTCAATTATGGCATGCCTGTGCCGGAGGTATGGTTCAAATGCCTCTGGTCAACACTAAGGTCTTCTACTTCCCTCAGGGTCACGCCGAGCATGCTTGTGGCCATGTCGATTTCAGGAATTGCCCTAGAGTTCCGCCATATACTCTATGCAGAGTCTCTGCTATCAAATTCATGGCTGATCTTGAAACTGATGAGGTTTATGCGAGAATTAGATTAATTCAAGTGAATGGTAACGAGCCTGATTTTGATACGGTTGGAATTGGAGGGATTAATGTGTCCGAAGCGCAGGATAAACCTGCCTCATTTGCTAAAACGTTGACTCAGTCGGATGCTAATAATGGT…	MITFMDSKEKTKEEEKCLDSQLWHACAGGMVQMPLVNTKVFYFPQGHAEHACGHVDFRNCPRVPPYTLCRVSAIKFMADLETDEVYARIRLIQVNGNEPDFDTVGIGGINVSEAQDKPASFAKTLTQSDANNGGGFSVPRYCAETIFPRLDYSADPPVQTILAKDVHGETWKFRHIYRGTPRRHLLTTGWSTFVNHKKLVAGDSIVFLRAENGDLCVGIRRAKSGPELSSGWNPAGGNCAVPYGGFSSFLRENENKLMRNGNGSSSNGSLMGKGRVKAESVIEAATLAASGQPFEVVYYPRASTPEFCVKASQVKAALQIRWCSGMRFKMAFETEDSSRISWFMGTISSVQVADLIHWPESPWRLLQVEWDEPDLLQNVKRVSPWLVELVSNMPTIHLS…	AGAGTGGGGAACAGCATTTCTGCGGAAATATAAACGAACAAAGAGTAAATGGGTGACGAGACTTGAGAGACATAAAAAGAGTGGGGACTGCACTGCTGCAAGCTCTGACTCACTGAGTCCCAGCAACCCTCGACACACTCATGGTTGCCGCCAAACTCCGAGGGCCCCAACTCCTTTGACAACACTCCTCTATCGATCCATCTTCTTTTTTCCTTTTATAATTAAGCCACTGTGCCATATTTGTCTGTTTTCTCACATCAAATTTTCTACAATTAAGAAGGATTAGCTACATATAATTTGATCCATGTTAATAATTTTAAGGTTGTATTTGTGTTATGGGTTGTTTCCGATGTTTGATCTTCAAGTCGTTTTCTTGTTTTTAAGGAAAAAATGGACTAT…	801	88869.4	6.21
EkARF4.2	E.konishii.21376	ATGGAAATTGATCTGAACCATGCAGCGGATGAGAAGGAAGAGAAGAATGCATGTTGTTATGGGGACTGTGAAAAGAATGGTTGTGTTTGCTATTCGTCTTCTTCATCTTCTTCTTACCGTTCTTCAAAATCACCTTCACCTCCTGTGTCTTCCTCAATTTACTTGGAGCTTTGGCATGCTTGTGCTGGCCCTCTCACCTCACTGCCCAAAAAAGGTAATGTGGTTGTCTACTTTCCACAAGGCCATCTAGAACAAGTTGCCTCATCTTCTTCTTTCTCATCCATGGAGATGCCCACCTTTGATCTCCCACCACAGATCTTTTGCAAGGTGGTTAATGTCCAGCTGCTTGCCAATAAGGAGAATGATGAGGTCTATACACAAGTTATTCTACTTCCTCTA…	ATGAAGGATCCGTCAAATGGATTTTTGGCAAATTCTGCAGAAGGTGTGCTATCTTCAATTTTATTGCTATCAATTATGATTTGGTTGATTAATGAATTGCCTGAAGATTTAGCTGAGTTAAATGTTTTATTTATATTTTACTTTGTAGTAGTATGTAGTATTAGTAACAATACTTGATGAAAGAGTTTGAAATAAATCTGTCAATTTATGAATTTAGAGCTTGAAACACACACATCCATACATAGATATATATATATTTTTTTTTTCTAAAGTTGCGATTTCAGATTATTTATTTTTGGTTGAAAATAATTTCTCTCGATTGCTGTATTTTCCAATTCAATATTTTCAATTTTCTACTTAATTCAGTTTTCCCTGTATGTATTACTTTAAATTCTGGCA…	MKDPSNGFLANSAEGERKSINSELWHACSGPLVSLPPVGSLVVYFPQGHSEQVAASMQKEADFIPSYPNLPSKLICMLHNVTLHADTETDEVYAQMTLQPVSKYDKEALLASDLGLKQNRQPAEFFCKTLTASDTSTHGGFSVPRRAAEKIFPPLDYSMQPPAQELVARDLHDNTWTFRHIYRGQPKRHLLTTGWSVFVSTKRLFAGDSVLFIRDEKSQLLLGIRRANRQQPALSSSVISSDSMHIGLLAAAAHAAANSSPFTIFYNPRASTSEFVIPLAKYNKAMYTQVSLGMRFRMMFETEESGVRRYMGTITGISDLDPVRWKNSQWRNLQVGWDESTAGERPSRVSIWETEPVITPFYICPPPFFRPKFPRQPGMPDDESDIENAFKRAMPWLGD…	AGAGTGGGGAACAGCATTTCTGCGGAAATATAAACGAACAAAGAGTAAATGGGTGACGAGACTTGAGAGACATAAAAAGAGTGGGGACTGCACTGCTGCAAGCTCTGACTCACTGAGTCCCAGCAACCCTCGACACACTCATGGTTGCCGCCAAACTCCGAGGGCCCCAACTCCTTTGACAACACTCCTCTATCGATCCATCTTCTTTTTTCCTTTTATAATTAAGCCACTGTGCCATATTTGTCTGTTTTCTCACATCAAATTTTCTACAATTAAGAAGGATTAGCTACATATAATTTGATCCATGTTAATAATTTTAAGGTTGTATTTGTGTTATGGGTTGTTTCCGATGTTTGATCTTCAAGTCGTTTTCTTGTTTTTAAGGAAAAAATGGACTAT…	861	96045.8	5.9
EkARF5.1	E.konishii.19898	ATGGGTTCCGTGGAAGAGAAGGTCAAACCAGGAGGTTTGGTTAGTGGGGCACAGTCTAATCTACTCGAGGAAATGAAGCTGTTGAAAGGAATGCATGATCAATCTGGGGTCTGGAAGGCTATAAATTCAGAGTTATGGCACGCCTGTGCAGGCCCCCTTGTTTCCTTGCCTCAGTTGGGAAGTCTTGTGTACTATTTCCCTCAAGGACACAGTGAACAGGTGGCAGTTTCCACTAAAAGAACAGCAACCTCTCAAATCCCTAACTATCCAAATCTCCCTTCTCAATTAATGTGTCAAGTTCACAATGTGACACTACATGCAGATAAGGATACGGATGAAATCTATGCCCAAATGAATCTTCAGCCAGTGAACTCTGAAAAAGATGTTTTTCCTATACCA…	ATGAAGATGCCGGGGAACGGTGCCGGAGGTACCTCGGCCACACCGAATCCTTGCGAAGGTCAGTCGCTCTCTCTCTCTCTCTCTCTATATATATATATATATAACGAGAGAGCATCGAAAGAACCGTCGGAGCAAGTATAAGGTTCATATACATACTGTCCTTTTCATCTTAGTTTTGTTTGAGCAGTTATTGTCTCTCTGACAACAAAATAAGTTTATTATAAGGTTGGGGAAGCTTTCTTTCAGTTTCTGGTATGTTTTCTCGGGAAACAAACGGGGGGATGGGGAGGAAAGTGTGGGAAAATGAGGTGACGCGTGGATTTGGTGGTGCAGGAGGAGAGAAGAAGAGCATAATAAATCTGGAGCTATGGCAAGCGTGCGCCGGGCCGCTGGCGAACC…	MKMPGNGAGGTSATPNPCEGGEKKSIINLELWQACAGPLANLPPAGTHVVYFPQGHSEQVAASMKKDADAQIPNYPNLPSKLLCLLHNVTLHADPETDEVYAQMTLQPVPSFDKDALLRSDLALKSNKPQTEFFCKTLTASDTSTHGGFSVPRRAAEKIFPPLDFTMQPPAQELVARDLHDTVWTFRHIYRGQPKRHLLTTGWSLFVSGKRLFAGDSVLFIRDEKQQLLLGIRRANRQPTNIPSSVLSSDSMHIGILAAAAHAAANNSPFTVFYNPRASPSEFVIPLAKYYKAVYSNQISLGMRFRMIFETEESGTRRYMGTITGISDLDPVGWKNSQWRNLQVGWDESTAGERRNRVSIWEIEPVTAPFFICPPPFFRSKRPRQPGMPDDDSDFDNLF…	TACCATTATAATATATATATCATCCCATAATATATCTAATGTCCTTTAGTTTCACATTCCTGCCAGGAAAAATATCTCAAAGTTCAAACATTACTTTCCATCTTTACAAATAAAAGTTAAATAAAAGCTCTAGTCCAGTAACCAGTGGCATTGAAGATTTTGCTGCTATGTTCTACTCAGCTAGCCCTGTTTATGGTTCGATTGACAGTGAAGTATCTAAATACACAGTTCAGGTCAGTCAAGCTGAAACCAACCTCTTCTGTCTCCACCCACCAAACGGGCAGTGAGCAGTTTGTGCAGTAATATGGCAGGGCCGACTCAATTCTAGTGGGGGCATCTCAAGCGCAACCACCATCCAACATGGAGCCATTAATCCCTTGTCCCAAAGTGCTGTTGAGA…	949	104121	5.41
EkARF5.2	E.konishii.04386	ATGGGTTCTGCGGAGAAGGTGAAAGCAGGAGGTTTGGTTAGTGGGACACAATCAAATCTACTTGAAGAGATGAAGCTGTTGAAAGAAATGCAAAATCGTTCTGGGGCCCGGAAGGCTATAAATTCAGAGTTATGGCACGCCTGTGCAGGGCCCCTTGTTTCATTGCCTCAGCTGGGGAGTCTTGTGTACTATTTTCCTCAAGGACACAGCGAACAGGTGGCAGCTTCCACTAAAAGAACAGCAACCTCTCAAATCCCTAACTATCCAAATCTCCCTTCTCAGTTAATGTGCCAAGTTCACAATGTGACACTACATGCAGACAAGGATGCAGATGAAATCTATGCCCAAATGAGTCTTCAACCAGTGAACTCTGAGAAAGATGTTTTTCCTATACCGGAC…	ATGAAGGCTCCGTCAAATGGGTTTTTGCCAAATTCTGCAGAAGGTGCGGTGTCTTAAATTTTATTGCTTTAGTTTTATTTGTGTTAATTAATCAGTTATGCTCTGCGATTACTAATTTCGTGAATATTTAGTTGAGTTTGATGATTTAATTCTTTAGCTTGTTCTAGTATTGATGGAAATAACGACAAACTTATGATTAAGAAAGGTTCCAATTTTTCTTTTTTCTTTTTCTAAATTCGTGATTTGGGATTTTTGTTGTTATTAAGAATGCAATTGATTCTTTTTTTCAGTTTCTGTATGTTTCCACTCCTTAGTTTTCAAATTTTTCTACTTAATTCAGTTTTTTCCTGTGTGAATTAACTTATCCTATTTTCCTGAATTCTGCGGAAAATTTCCATT…	MKAPSNGFLPNSAEGERKSINSELWHACAGPLVSLPSVGSLVVYFPQGHSEQVAASMQKETDFLPNYPNLPSKLICMLHNVTLHADVETDEVYAQMTLQPVSKYDKEALLVSDFGLKQNRQPSEFFCKTLTASDTSTHGGFSVPRRAAEKIFPPLDYSMQPPAQELVARDLHDNAWTFRHIYRGQPRRHLLTTGWSVFVSTKRLFAGDSVLFIRDEKSQLLLGIRRANRQQPALSSSVISSDSMHIGILAAAAHAAANNSPFTIFFNPRASPSEFVIPLSKYNKGMYTQVSLGMRFRMMFETEESGVRRYMGTITGISDLDPLRWKSSQWRNLQVGWDESAVGDRPSRVSIWEIEPVVTPFYICPPPFFRPKFPKQPGMPDDESDIENAFKRAMPWLGD…	TACCATTATAATATATATATCATCCCATAATATATCTAATGTCCTTTAGTTTCACATTCCTGCCAGGAAAAATATCTCAAAGTTCAAACATTACTTTCCATCTTTACAAATAAAAGTTAAATAAAAGCTCTAGTCCAGTAACCAGTGGCATTGAAGATTTTGCTGCTATGTTCTACTCAGCTAGCCCTGTTTATGGTTCGATTGACAGTGAAGTATCTAAATACACAGTTCAGGTCAGTCAAGCTGAAACCAACCTCTTCTGTCTCCACCCACCAAACGGGCAGTGAGCAGTTTGTGCAGTAATATGGCAGGGCCGACTCAATTCTAGTGGGGGCATCTCAAGCGCAACCACCATCCAACATGGAGCCATTAATCCCTTGTCCCAAAGTGCTGTTGAGA…	942	103767	5.48
EkARF6.1	E.konishii.01470	ATGAGGCTCTCTTCAGCTGGTTTTAGCCCCCAACCTCCGGAAGGGGAGAAGAGAGTTCTGAATTCTGAACTTTGGCATGCTTGTGCGGGTCCACTTGTTTCTCTTCCGGCTGTTGGAAGCCGTGTTGTTTATTTCCCACAAGGTCATAGCGAGCAGGTTGCTGCATCAACTAACAAGGAAGTGGATGCTCATATCCCAAACTACCCGAGCTTACCTCCACAGCTTATCTGTCAGCTTCACAATGTGACCATGCATGCAGATGTCGAAACAGACGAAGTATACGCTCAGATGACATTGCAACCATTAAGTCCGCAAGAACAGAAGGATGCCTACCTTCCAGCAGAGTTGGGCGTCCCCAGTAAACAGCCAACAAATTATTTTTGTAAAACATTGACAGCC…	ATGATGATGTCCAATCGAGGCGAGTCTGGGGAAGGTGAAGCTCGTGCATAGATATTTCTGTTTGTTTCTCGGGAAATTTTGGTAATTTTGGTGGGAAAATGTTGAATTTTTGTTTTGTTTTGCTTTTTATTATTTAAGGTTGTAGAGGGGATGATCTGTATACAGAGCTTTGGAAGGCCTGTGCGGGGCCACTCGTTGAGGTTCCCTGGATCGGTGAGAAGGTCTTCTATTTTCCACAGGGGCACATGGAGCAAGTAAGTGCGCTATTTTTTTGTTTTAATTTCAGATCGGGAGTGTTTGTTTCGGTGGAAAATGTTTCCTGATGAAATTTTCTCTAGAAATAAAACTATATATTTTTTGGTAGTTTATTTTTAGGGGGAGGGGGTTGATTTTGGGTTG…	MMMSNRGESGEGCRGDDLYTELWKACAGPLVEVPWIGEKVFYFPQGHMEQLEASTNQELNQRIPLFNLPSKILCRVIHIRLLAEQETDEVYAQITLLPEPNQTDPTSPDPCPPESSRPTVHSFCKVLTASDTSTHGGFSVLRKHASECLPPLDMTQATPTQELVAKDLLGYEWRFKHIFRGQPRRHLLTTGWSTFVTSKRLVAGDSFVFLRGDNGELRVGVRRLTRQQSSMPSSVISSQSMHLGVLATASHAVATQTLFVVYYKPRTSQFIISLNKYLEAVNNKFVLGMRFKMRFEGEDSPEKRFSGTIVGEEDFSPYWADSKWRSLKVQWDESASIPRPERVSPWEIEPIEASSPASIAQPVLIKNKRPRPLIEIPAHDTTSTVSALWNSGSSQSHDL…	CAAGGCAATGAAACACATCTGAAACACAAGATTTTCAGGTAATTATTGAGCTGTTCCACAGCATTTATTTCTAGAATACAGTATAGTGTTCGAGTAAAATTTTAAGAGCGAATGAGTAACAAAGATTAAAGACTAACATGTTCGTAGGCCACTATACAATCCAAGTTCTATGTTTTGTCCAAAGTCAAATCTTAAAAAGTTCAACATCAGTTCATTATCAATAGACCATCAAAAAATAAAAATAAAAAGCTATCTTCACAAGCATTAATCTCCTAATAACATGTATTTATACGATTTTGGTAGCATTGGAAGGAAAGATAACATATAATTACACTGCAGTATTAAATAAACTTGAAGCTAGAGTTAAGAGAGCCCTTCCCACATGCAAAGGGTTGAACG…	911	100955	6.21
EkARF6.2	E.konishii.04212	ATGAGGCTCTCTTCAGCTGGTTTTAGTCCTCAACCCCAGGAAGGGGAAAAAAGAGTTCTGAATTCTGAGCTTTGGCATGCTTGTGCGGGTCCACTTGTTTCTCTACCTGCTGTTGGAAGCCGTGTTGTTTATTTCCCACAAGGTCATAGTGAGCAGGTTGCTGCATCAACTAACAAGGAAGTGGATGCACATATCCCAAACCACCCAACTTTACCTCCCCAACTTATCTGTCAGCTTCACAATGTAACAATGCACGCAGATGTAGAAACAGATGAAGTATATGCACAGATGACCTTGCAACCACTAAGTCCACAAGAGCAAAAGGATGCTTACCTTCCAGCAGAGCTGGGCACTGCCAGCAAACAGCCCACAAATTATTTTTGTAAAACATTGACAGCC…	ATGATGATGGCGAGTAGAGGTGGGTCTGGTGAAGGTGAGGCGTGTGGATAGTTTATTTTCTGTTGTTTCTCTGGAAAATTAGGTAATTTTCAGGGAAAATGTTGAGTTTTTGCATTTGGGTTTTTCAGGTTGTGGATGGGGTGATCTCTATACGGAGCTTTGGAAGGCTTGCGCCGGTCCGCTCGTTGAGATTCCCCAGAATGGGGAGAGGGTATTCTATTTTCCTCAGGGCCATATGGAACAAGTGAGTGTCGTAGTGTTTTTGATTATTTTCAGATCGGGAATGTTTGTTTTATTTCTCCAAGAATTTTTTTCTCAAGAAATAAAAAGTAATTCTTTTTCTTTAGTTTATTTTATTATTTTTATTATTATATAATTTCTGGTTGAACTTGAAACTGA…	MMMASRGGSGEGCGWGDLYTELWKACAGPLVEIPQNGERVFYFPQGHMEQLEASTNQELNQRNPLFDLPSKILCRVIHIQLLAEQETDDVYAQITLLPEPNQTEPTSPDPCSRSPEPQRPTVHSFCKVLTASDTSTHGGFSVLRKHATDCLPPLDMTQATPTQELVAKDLHSYEWRFKHIFRGQPRRHLLTTGWSTYVTSKRLVAGDSFVFLRGDNGELRVGVRRLACQQSSMPSSVISSHSMHLGVLATASHAVATQTLFVVYYKPRTSQFIISLNKYLEAMDNKFALGMRFKMKFEGEDSAERRFSGTIVGVEDLSPHWTESKWRSLKVQWDEPASIPRPNRVSPWEIETFVASAPASMAQPVVKPKRPRPFIEIPALDTTSTASAFWSSRSTQSHD…	CAAGGCAATGAAACACATCTGAAACACAAGATTTTCAGGTAATTATTGAGCTGTTCCACAGCATTTATTTCTAGAATACAGTATAGTGTTCGAGTAAAATTTTAAGAGCGAATGAGTAACAAAGATTAAAGACTAACATGTTCGTAGGCCACTATACAATCCAAGTTCTATGTTTTGTCCAAAGTCAAATCTTAAAAAGTTCAACATCAGTTCATTATCAATAGACCATCAAAAAATAAAAATAAAAAGCTATCTTCACAAGCATTAATCTCCTAATAACATGTATTTATACGATTTTGGTAGCATTGGAAGGAAAGATAACATATAATTACACTGCAGTATTAAATAAACTTGAAGCTAGAGTTAAGAGAGCCCTTCCCACATGCAAAGGGTTGAACG…	916	101687	6.25
EkARF8.1	E.konishii.17980	ATGAAGCTTTCGGCATCCGGGTCGGGTCATCCGGGTCATGAAGGGGAGAAGAAGTGTTTGAATTCTGAACTATGGCATGCGTGCGCTGGGCCGCTCGTGTCACTTCCTACCGTCAGTAGTCGTGTCGTCTACTTCACTCAGGGTCATAGCGAGCAGGTTTCTGCCACAACTAACAAAGAAATCGATGGGCAGATACCCAATTATCCCAGCTTGCCGCCACAGTTGATATGTCAACTCCACAATATCACAATGCATGCAGATGTTGAAACAGATGAGGTGTATGCCCAAATGACATTACAACCTTTGACGCCGCAAGAGCAGAAGGATATGTTTCTTCCTGTAGAGTTGGGGATTCCAAGCCGGCAGCCCACCAACTATTTTTGCAAGACTTTGACAGCA…	ATGAAGCTTTCGGCATCCGGGTCGGGTCATCCGGGTCATGAAGGTATGCTCTTTTTTTTCCTCTCCATTATTAGAGAATTTTGTGCGTGCCTGTGTATGTCCTTTTCAATTCCTTATTTGTTTGAGAAATGTTTGATTTGTGGAAAATGACGTGTATAGGGGAGAAGAAGTGTTTGAATTCTGAACTATGGCATGCGTGCGCTGGGCCGCTCGTGTCACTTCCTACCGTCAGTAGTCGTGTCGTCTACTTCACTCAGGGTCATAGCGAGCAGGTTCACTCTTTTACAGTCTCTTCCTGTCTCCAGTGTTTTCCTCTAGATCTTTTTATGTCCTTGGTTGCATAAATGTAATTGGTTGAGCAAGTTTCGGGGATGAACACAAAGATGTATGTTTGTATGT…	MKLSASGSGHPGHEGEKKCLNSELWHACAGPLVSLPTVSSRVVYFTQGHSEQVSATTNKEIDGQIPNYPSLPPQLICQLHNITMHADVETDEVYAQMTLQPLTPQEQKDMFLPVELGIPSRQPTNYFCKTLTASDTSTHGGFSVPRRAAEKVFPPLDFSLQPPAQELIARDLHDVEWKFRHIFRGQPKRHLLTTGWSVFVSAKRLVAGDSVLFIWNEKNQLLLGIRRAIRPQTVMPSSVLSSDSMHIGLLAAAAHAAATNSCFTVFYNPRASPSEFVIPLSKYVKAVFHTRVSVGMRFRMLFETEESSVRRYMGTITGICDLDPVRWPNSHWRSVKVGWDESTAGERQPRVSLWEIEPLTTFPMYPSLFPLRLKRPWHSGASPLHDNRDEVANGLMRLR…	GTCCAGTGAGCGCCCCACCGACCCTGATTTATAAACCTTGACAAATGTTGGGGTTGAGGTTGGTGGGTCAACTTGCCCTGCACTGTGCAATAACTCAGAAGAATCTTGTGTGCAACCAAACAGAGAACTCTGGAACCCAGAATCCCCTACTGGCATAGAGGACACATCGGCATCAATTGAATTACTACTAAAACTTGGTACTGTGGTCGGGAGTAGGAGTCCAGAGGAATCAATATTTACACCAAAAAGAGTAGGATTTTGGGCATCTGTGTTACAGCTTCCCGGCTCTGCAGCAGCATCTTTCCCAGCATATGGTGGGTGTGACATGGAGTTGGCAAAAGCATTGACCTGTGAATGAGCATACTTTGGAACCCAGCATTGTTGGTGTAAGTGCTCAGT…	838	93015.6	5.96
EkARF8.2	E.konishii.26267	ATGAAGCTTTCAGCGTCTGGGTCTGGTCAGCAGAGTCACGAAGCGGAGAAGAAGTGTTTGAATTCGGAGCTATGGCATGCATGCGCTGGGCCGCTTGTGTCGCTTCCCACCACTGGCAGTCGCGTTGCCTACTTCCCTCAGGGTCATAGCGAGCAGGTTGCTGCCACAACAAACAAAGAAATTGATGGGCAGATACCTAACTACCCCAACTTGCCGCCTCAGTTGATATGTCAACTCCACAATGTCACAATGCATGCAGATATTGAAACAGATGAAGTGTATGCCCAGATGACATTACAGCCTTTGACGCCTCAAGAGCAAAAGGACATGTTTCTTCCTGTAGAGTTAGGGATTCCAAGCAGGCAGCCCACAAATTATTTTTGCAAAACATTGACAGCA…	ATGGGTAGTGTTGTTGCTGGTGAAGGGTTGAGTGCTTCAGAGGTTGAGATTGAGGGTCAGAGCAGAAACGCTAACAATAACCAAGGTGAAAATTCCTTTTTTTTTTTTAGAAGTATTGAGGTGGTTCTCTGTGCATTATGCATGCAAGAATTAAGCAGGGTTCATGGTTATCATAGTGTAATATACAGTTTTGGGTTGGGGGAAAATTGTTAGTTCGATATGATTTCCGTTTTCCTTTTAAATAATGTCACCAAAAAATGTGGCGAAAGCTGATGATTTCCTTATTTTGATTCAATTCCCAGCTGGGATTTCCATTGATTGTGGATTTATGGGCTGTAGTATTTTTTTTCTCATCCTATATTGAAGCTTCGGATCATAATTTCATAAGCCTTTTGTTGT…	MGSVVAGEGLSASEVEIEGQSRNANNNQGEKDDLYTELWHACAGPLVYVPRSGDKVFYFPQGHIEQVEEYMDQDGQMEMPIYNLPSKILCKVVHVRLKAEAYTDEVVAQVILLPEAKQDEPTPEDGEFLPLPRRTRVSSFSKTLTRSDTSTHGGFSVPKRHADECLPPLDMSKHPPAQELVAKDLHGFEWHFRHIFRGQPKRHLLTSGWSTFVTSKKLVAGNAFIFLRGDDGQLRVGVCRTKLQNNSSTSVISGHSMQHGILASAFHAFTTRTMFTVYYRPWTSPEFIIPFDEYMKSSEIEYSVGMRFKMHLEGEQCGVKRFSGTVVGTEDIDHIRWPHSKWRCLQVKWDATTNTVMCPERVSPWNIEPLELPKKNSSILRKVKGPHALDPSSPMFSGL…	GAATACAAGCTGCCAGCCTGATCTATGAGGGTCTTCTAACTTCCCCTCGATTCCAAACATCTGAGCCAGTTCTTCTCGCAGCTCATGATAGCTGCTAAACTGGGAGATGTCCAGTGAGCGCCCCACCGACCCCGATTTATAAACCTTGACAAACGTCTGGGTGGTCAGGGTCGGTGGGTCAACTTGCCCTGCACTGCGCAACCACTCGGAAGAGTCTTGCGTGCAACCATATAGAGAACTCTGGAAGCCAGAATCCGCTAATGGCATAGAGGACACATCAGTATCAATTGAAGTAGTAGTAAAAGTGGGAACTGTGGTAGGGAGTAGAAGTCCAGAAGAATCAATATTAACACCGAAAAGCGTAGGGTTACAATTTTCTGGCTCCGCAGCAGCATCTTT…	838	93536.9	5.98
EkARF9.1	E.konishii.16853	ATGATGATGTCCAATCGAGGCGAGTCTGGGGAAGGTTGTAGAGGGGATGATCTGTATACAGAGCTTTGGAAGGCCTGTGCGGGGCCACTCGTTGAGGTTCCCTGGATCGGTGAGAAGGTCTTCTATTTTCCACAGGGGCACATGGAGCAATTAGAGGCATCCACAAATCAGGAACTGAATCAGAGGATTCCACTGTTTAACCTTCCTTCGAAGATTCTTTGTCGTGTAATTCACATTCGGCTACTGGCTGAACAAGAGACAGATGAGGTTTATGCACAAATTACTCTACTTCCAGAACCAAATCAAACTGATCCAACTAGTCCTGATCCATGCCCTCCTGAATCATCAAGACCGACAGTGCACTCATTCTGTAAGGTTTTGACTGCATCTGATACAAGC…	ATGGGTTCCGTGGAAGAGAAGGTCAAACCAGGAGGTTTGGTTAGTGGGGCACAGTCTAATCTACTCGAGGAAATGAAGCTGTTGAAAGGAATGCATGATCAATCTGGTTTGTTTTCTTCACAAAACTATTTTTGTTAGTTGTACATGTTCTTAAAGATTGAAACTTTGGCATGTAGGCTTAGATTAGAAGCCAATAGGTTATAATTTTTTGAGCTTTACAAGTGTTTACCTGATTTATAATTTCTTTTGTTTTGGTTGATTTTCAGGGGTCTGGAAGGCTATAAATTCAGAGTTATGGCACGCCTGTGCAGGCCCCCTTGTTTCCTTGCCTCAGTTGGGAAGTCTTGTGTACTATTTCCCTCAAGGACACAGTGAACAGGTTTGCATTTATTTTCTTCT…	MGSVEEKVKPGGLVSGAQSNLLEEMKLLKGMHDQSGVWKAINSELWHACAGPLVSLPQLGSLVYYFPQGHSEQVAVSTKRTATSQIPNYPNLPSQLMCQVHNVTLHADKDTDEIYAQMNLQPVNSEKDVFPIPDFGLKASKHPSEFFCKTLTASDTSTHGGFSVPRRAAEKLFPPLDYTMQPPTQELVVRDLHENTWTFRHIYRGQPKRHLLTTGWSVFVGSKRLRAGDSVLFIRDEKSQLLVGVRRQNRQQTTLPSSVLSADSMHIGVLAAAAHATANRSTFTIFYNPRACPSEFVIPLAKFRKSVYGTQTSVGMRFGMMFETEESGKRRYMGTIVGISDIDPLRWPGSKWRNLQVEWDEPGCADKQNRVSSWEIETPESLFIFPSLTSGLKRPLHSG…	CACTATCATCAAACTGTTCAAACAAGAAGCAACATTAAACTCCTCGCCGTTATTAGACGGCCAGCCACACTTCCCCCTTACCAGCGGCGTCTGTTAACCCATCCATTCGGTTAAATCCCAACTAAGGTTAGTTAGGTTCGCTTTGAGAGAGAGAGAGAAAGACAGTTAAAGCGACAAGGTCGCGTATAATAAGACGCGCGCAAGGCGGTTTTAGTGATTCTTTGTAACGGCGTTTTCTTATAAAACTTTCTAGAGAGAGATAAACACCGAGTTCTGTAGCGAGACGCGGAGTAAAAGCGGTTTTACGGGCAGCACAGCGGTTTTGTAACGGCTTCAGGGAGACAGGATTGGCGGTTTTGCGTTACGGTTTTGATCGTTACACAGAGGAGTGTGTGTAAA…	696	77809.9	6
EkARF9.2	E.konishii.17845	ATGATGATGGCGAGTAGAGGTGGGTCTGGTGAAGGTTGTGGATGGGGTGATCTCTATACGGAGCTTTGGAAGGCTTGCGCCGGTCCGCTCGTTGAGATTCCCCAGAATGGGGAGAGGGTATTCTATTTTCCTCAGGGCCATATGGAACAATTAGAGGCATCCACAAATCAGGAACTGAATCAGAGGAATCCATTGTTTGACCTTCCTTCGAAAATTCTTTGTCGTGTAATTCACATTCAGCTACTGGCTGAACAAGAGACAGATGACGTTTATGCACAAATTACTCTGCTTCCAGAACCAAATCAAACTGAGCCTACAAGTCCTGATCCATGCTCCCGCTCCCCTGAACCTCAAAGGCCGACTGTTCATTCATTCTGCAAGGTTTTAACTGCATCTGAT…	ATGGCTTTTCCGGCTTCAAATCGTTCCTCCGGGGGACCACATCTAGGTTTGAGTTTATTCTTTCAATAATTAGTAACCCTTTTGAGAGTATCATTTATGATATACCCAAAAAATGGAAAAAAAATTTGCAAGTGCCATCTGTTGCTGGAAATTTATACTTAAATATAATTAGATTGTGGGAAAAGGTTGATTAAATTTAAAAAGGGGTATTGATTATGCATGTGTATATCTGCTCAAATGATTTATTCCAGATAAATCTTCTTTAAATATTCATCATTGTCAAATCAAGGATGCCTATATCTTTTTTTGTTAGGTATGTAAACTAGACAATTGATTTGTGGACAATAGATTTTGCATCTAGACTTTAATTGGCTGTTTGAGTTAGGAAATATTGTCTTC…	MAFPASNRSSGGPHLGLSSDALYKELWHACAGPLVTLPREGERVYYFPQGHMEQLEASMHQGLEQQMPSFNLPSKILCKVVNVQRRAEPETDEVYAQITLLPETDQSEVTSPDPPLTEPQRCTVHSFCKTLTASDTSTHGGFSVLRRHADDCLPPLDMSQQPPWQELVATDLHGSEWHFRHIFRGQPRRHLLTTGWSVFVSSKKLVAGDAFIFLRGESGDLRVGVRRLMRQQSNMPSSVISSHSMHLGVLATASHAIATGTLFSVFYKPRTSRSEFIVSVNNYLEARNHKLSVGMRFKMRFEGEEVPERRFSGTIVGVEDNASSGWSDSEWRSLKVQWDEPSSILRPDRVSPWELEPLVATAPSNSQPAQRNKRARPPVLPSTPDLSVLGMWKSPVDSS…	AAAGACAATTTCCCACTTATTCCGTGGCCGAAGCTGTCCCTTAATGTCAAACATCTCTTCTAATTCATCAATAAGCTGATCATACCCTTCCAACATGGTTAAGTCCATTGCCCGACCAACAGCAATCCCCTCCATTTGAACCTTGGTGCAGCTTCTGGTGGAAACAGTGCAACTTTGCTTGCCCTGAATCTCTTTTGTTGATACCTGTAACTGTCCTTGTGTCGTGTTTTCTTTAGAAGCCTTTGAAAGGTCAGTTTTTTGGTCCAAATCAGCTGCTGCTAGTGTACTATGGACCTGCCCTTCAGGCGCATTCTCGATAGGAGGTGGGTTCATAGGAGGATTTATGAGCTCAATACCAAACAGTCGGTAGCTGGTTGCTGTCTCGGATTTCTTTTCTTT…	683	76480.2	5.93
EkARF10.1	E.konishii.05059	ATGGCGGAGGCAGAGAAGGATATGGATCCACAACTATGGCACGCCTGTGCCGGAGGCATGGTCCAAATGCCTCCGGTGAACTCCAAGGTGTTCTACTTCCCACAAGGCCATGCCGAACACGCTTCCACCGCAGTCGATTTGGCCTCCCGAATCCCCGCTCTCGTTCTCTGCTGCATCGCCGGCATAAAATTTCTGGCCGACTCCGAAACCGACGAAGTGTACGCCAAAATAAAATTATTTCCGCTGAGAAACAACGATTTGACTGAAGATGTTAACAATGGGGTTTTGGATGATTCCTCTGAAAATTCAGAGAAACCCAGTTCGTTTGCAAAGACTCTGACACAATCAGATGCCAACAATGGCGGAGGGTTCTCTGTTCCGAGGTACTGCGCGGAGACA…	ATGGAAATTGATCTGAACCATGCAGCGGATGAGAAGGAAGAGAAGAATGCATGTTGTTATGGGGACTGTGAAAAGAATGGTTGTGTTTGCTATTCGTCTTCTTCATCTTCTTCTTACCGTTCTTCAAAATCACCTTCACCTCCTGTGTCTTCCTCAATTTACTTGGAGCTTTGGCATGCTTGTGCTGGCCCTCTCACCTCACTGCCCAAAAAAGGTAATGTGGTTGTCTACTTTCCACAAGGCCATCTAGAACAAGTTGCCTCATCTTCTTCTTTCTCATCCATGGAGATGCCCACCTTTGATCTCCCACCACAGATCTTTTGCAAGGTGGTTAATGTCCAGCTGCTTGTAAGTACTAAATTTGCCTAGTTTGATTGAATTGATTGTGCTTTCTGTATT…	MEIDLNHAADEKEEKNACCYGDCEKNGCVCYSSSSSSSYRSSKSPSPPVSSSIYLELWHACAGPLTSLPKKGNVVVYFPQGHLEQVASSSSFSSMEMPTFDLPPQIFCKVVNVQLLANKENDEVYTQVILLPLPELMGRNLKGKELEELGIDEEGGGERPTKSTPHMFCKTLTASDTSTHGGFSVPRRAAEDCFPPLDYKLQRPSQELFAKDLHGVEWKFRHIYRGQPRRHLLTTGWSIFVSQKNLVSGDAVLFLRGEGGELRLGIRRAVRPRNILPDSIVCSKSASPNVLSLVDNAISAKRRFNVFYSPRSSHAEFVIPYQKYMKSISHPVAIGTRFKMIFEMDDAPERRCSGLVTGIGDLDPYRWPNSKWRCLMVRWDDNTMSNHQERVSSWEIDLS…	ACAGGGAGCCAGGCATGCTCAATTTGGAATATCTTTATCAGATCTCCACCTTAGCAACAAACTGCAGTCGGGGCAGTTTCCGTCCAGTTTCCCGGGATGTATTCCGCATTCTAGAATTTCTGAAAGCATCATGACCCACCACACAAACAGCAACGAAAATTTATCGTGCTTGTTGACAATGGGGAATTCTAATCAAAACTTGGAGAAAACTGATGATAGCGTAAAGCAACAACACCAGTTCTTACTCTTTGGTCAGCCAATACTCATCGAGCAGCAGATCTCTCGTTGTTGTTCTAGTGACACAGACTCACGAGTTCTCACTGAGAAAATTAATTCATCCGATGGAAATCCAGACAAAGCAAAAATGTTTTCTGATGGTCCGGGATCCACACCTGAGCA…	707	78220.4	6.41
EkARF10.2	E.konishii.21409	ATGAAGGAGGCAGAGAATGTCTTGGATCCACAACTATGGCACGCCTGTGCCGGAGGCATGGTCAAGATGCCTTCGGTGAACTCCAAAGTCTTCTACTTCCCACAAGGCCACGCGGAGCACGCTTCCGCCGCCGTCGATTTCGCCTCCCCAGTTCCCGCCCTCGTCCTCTGTCGCGTCTCTGCCGTAAAATTCCTCGCCGACGCCGAGACCGACGAAATGTACGCCAAAATTAACCTAATCCCGCTACTGCTAAACACCGATCTTGACTATGGGCTTTGCGATAATGGGTCGGAGAATTCGGAGCAGCCTTCTTCTCCGGCATCGTTCGCCAAGACTTTGACGCAGTCGGACGCCAACAACGGCGGCGGGTTCTCGGTTCCGAGGTACTGCGCGGAAACA…	ATGAAGGAGGCAGAGAATGTCTTGGATCCACAACTATGGCACGCCTGTGCCGGAGGCATGGTCAAGATGCCTTCGGTGAACTCCAAAGTCTTCTACTTCCCACAAGGCCACGCGGAGCACGCTTCCGCCGCCGTCGATTTCGCCTCCCCAGTTCCCGCCCTCGTCCTCTGTCGCGTCTCTGCCGTAAAATTCCTCGCCGACGCCGAGACCGACGAAATGTACGCCAAAATTAACCTAATCCCGCTACTGCTAAACACCGATCTTGACTATGGGCTTTGCGATAATGGGTCGGAGAATTCGGAGCAGCCTTCTTCTCCGGCATCGTTCGCCAAGACTTTGACGCAGTCGGACGCCAACAACGGCGGCGGGTTCTCGGTTCCGAGGTACTGCGCGGAAACA…	MKEAENVLDPQLWHACAGGMVKMPSVNSKVFYFPQGHAEHASAAVDFASPVPALVLCRVSAVKFLADAETDEMYAKINLIPLLLNTDLDYGLCDNGSENSEQPSSPASFAKTLTQSDANNGGGFSVPRYCAETIFPSLDYKADPPVQTVVAKDVHGEIWKFRHIYRGTPRRHLLTTGWSAFVNHKKLVAGDSIVFLRAENGDLCVGIRRAKRGIGSGFESPSAWNSGSANCVLSYGGFGGFLRDEENKLLRNVAGNMNSNGGLRLSGRVRPEAVMEAAALAANGQPFEVVYYPRSSTPEFCVKAASVRAAMRVRWCSGMRFKMAFETEDSSRISWFMGTVSSVQVADPNRWPNSPWRLLQVTWDEPDLLQNVKRVSPWLVELVSNMPVIHLSSPFSPPR…	GGAGCCAGGCATGCTCAATTCGGAATATCTTTATCAGATTTCCACCTTACCAACAAACTGCAGTCAGGGCTGTTTCCTGCCAGTTTCCCGCAATTCATTCCACATTCTAAAATTTCCGATGGCATCATGAACAACCACCACACATGCAGCAATGAAAACTTATCTTGCTTGCTGACAATGGGGAATTCTAGTCAAAATTTGAAAAAATCTGGCAGCAAAAAGCAATGCCAGTTCTTACTCTTTGGTCAACCAATTCTGACCGAGCAACAGATCACTCGTAATTGTTCAAGTGATGCAGTCTCACAAGTTCTCACAGGGAAAGGCTCATCAGATGGAAATCCAGGCAAAGCAAAAATGTTTTTCGAGCAACAAGTTGGGTCGGAAAATTCGTCCACGGCT…	706	77690.1	8.42
EkARF11/18.1	E.konishii.29913	ATGGCGCATGGAGATACTGGTTTCAGGGGCTCTTCCACTTCTCGTACAGAGCCAGGGGTTGATGAACTGTACACCGAGTTATGGAAAGCTTGTGCTGGTTCCCTGGTTGAGGTTCCTCGGACTGGAGAGAGAGTATTCTACTTCCCACAGGGTCATATTGAGCAACTGGAGGCTTCAACAAATCGGGAACTAAATCAGCAAATTCCTCTATTTAATCTTCCTTCTAAAATCCTTTGTCGTGTTGTTCATATTCAGTTGCTGGCTGAACAGGAAAAAGATGAGGTTTATGCGCAGATCACTTTGCACCCAGAAGCAGATCAAAGTGAACCTACAAGTCCTGATCCGTGCCTGCCTGAACCTCAAAGGCGACCGGTCCATTCGTTTTGTAAGATCTTAACA…	ATGCCGCCGCCTCTACCTCCGCCGCCGCGGCCCGAACTCCGTCGCGTCGACCCCAGAATCTGGCGAGCCTGTGCCGGAAACTCCGTCCAGATCCCCACACTGCACTCTAGGGTTTACTACTTCCCCCAAGGTCACTTGGAGCAATCTTCCTCCCCTAATCTCTCTCTCTCGCCTCTCCTATCCAAACCCCTCCTTCTCTGCCAAATCTCCGCCCTCCAGTTCCTCGCCGACCCCGTCACCGATGAAGTTTTCGCTAAACTCCTTCTCCAACCTCTGGAACCTTCTAGGAACCATTTCGGTTTTCTGGAGACACAAGATGATCAGGAGGAGGAGAAAATCGTTTCGTTCGCTAAGATTCTGACGCCGTCGGATGCGAACAATGGAGGCGGATTCTCCGTT…	MPPPLPPPPRPELRRVDPRIWRACAGNSVQIPTLHSRVYYFPQGHLEQSSSPNLSLSPLLSKPLLLCQISALQFLADPVTDEVFAKLLLQPLEPSRNHFGFLETQDDQEEEKIVSFAKILTPSDANNGGGFSVPRFCADSIFPPLNFQADPPVQTLSITDVHGVVWEFRHIYRGTPRRHLLTTGWSKFVNHKKLIAGDSVVFMKNLRGEMFVGVRRAVRWGASGDGVIYRWREQIGGGRVKLAEEESGGREVFSRNWRGRVSPEAVVEAAELAAQGMAFEVVYYPKAGWSEFVVKAEVVNQALNVYWTAGMRVKMPMETDDSSRMTWFQGTVSVASVPDVGPWRGSPWRMLQVTWDEPEILQNAKRVSPWQVEFVAPTPTLPTVFPPAKKFRVPTNSGL…	CGTATGTTTGTGTTATTATTCGGATACTTGACAGGATCCAGCTGAAAACTATCTATATAGATAGGAGTATAGGAGTAGACTAGGCACTAGGGAGAACGAGTAGACAGAAACTGGAAATGGAGTGAGATGGAGAGAGGACTATAATACGAGTACGACTCAGAGATAGCGGTTTTGGGAATTTGGGTTACGTCGATTTAGCGGTTTAGAGTCTACTATTCTCTCTGCACCATCAGCCCAAAAGAGCTTCAATTCTTCAAAGACAAGTAGCGGTACTGGGGTGACCAAGAAGACAAAGAAAAAGCGTTATTGTAAGTTGTAACTGAAACAGAGAGCAGAAGCATCAGATAAATCGCTTTCGATTACAGAGCAAGGGTGAGAGGGAGAGACGCTGCATCTACT…	700	77624.1	7.63
EkARF11/18.2	E.konishii.29011	ATGGGGGGCTCTTCGATTTCTCTTCCCGAATCAGATTTAGGGGGTGATGATCTGTACACACAGCTATGGAAAACTTGTGCTGGTCCTTTGGTGGATGTTCCTCGGTCTGGAGAGAGAGTCTTCTACTTCCCACAGGGTCACATGGAACAATTAGAGGCATCAACGAATCAGGAATTAAACCAGCAAATTCCACTGTTTAATCTTCCTTCTAAAATCCTTTGCCGCGTTGTTCATATCCAGTTACTGGCTGAGCAAGAAACAGATGAGGTTTATGCACAGATCACTTTGTACCCAGAAGCAGATCAAAGTGAGCCTACTAGTCTTGATCCTTGCTTGGCTGAACCTCAGAAGCAAAATGTTCATTCGTTTTGTAAGATCTTAACTGCCTCGGATACAAGT…	ATGAAGACGCCGGCGAACGGTGCCGGAGCTGCCTACGCCAGTCCGAATCCTTGCGAAGGTCAGACCCTCTCTCTCCCTCTCTCTCGTATGAATCCAGAAAACAAAAACGCAATTCGTGCCCAGAAAAATTCATCTCCAATGCTGTCTGCCTCTTTCATTCTAATCGTAGAGACAATAGGTTAAACTCCTCCGTCTACTCTCTCATAGAGATTTCAAAATGAAAACAATCTTGTCTCATGTCTCAGATGTGAGAGCATTGAAGGAACCAGTGGATCGCCTATTTTAATTGTCCTTATCTTCTTCAGTTTGTTAGCGCCGCTTTTGTCTCTATTTCCCCTCATTTTCCAATCAAAACCTCCAACTCTCTCTCCCTCTTTATGTGGGAAAACACTGAATTAG…	MKTPANGAGAAYASPNPCEGEKKSTTNPELWQACAGPLLNLPPAGTHVVYFPQGHSEQVAASMKMGIDAQIPSYPNLPSKLLCLLHNVTMHADPETDEVYAQMTLQPVPSFDKDALLRSDLALKTNKPQTESFCKTLTASDTSTHGGFSVPRRAAEKTFPPLDFSMQPPAQELLAKDLHDTVWTFRHIYRGQPKRHLLTTGWSLFVSGKRLLAGDSVLFIRDEKQQLLLGIRRANMQPTNMPSSVLSSDSMHMGILAAAAHAAANNSPFTVFYNPRASPSEFVIPLAKYYKAVYSNQISLGMRFRMMFETEESGTRRYMGTITGVSDLDPVRWKNSQWRNLQVGWDESTAGERRNRVSIWEIEPVTAPFFICPPPFFRSRQQVMPDDGFFNFENVFKRT…	CGTATGTTTGTGTTATTATTCGGATACTTGACAGGATCCAGCTGAAAACTATCTATATAGATAGGAGTATAGGAGTAGACTAGGCACTAGGGAGAACGAGTAGACAGAAACTGGAAATGGAGTGAGATGGAGAGAGGACTATAATACGAGTACGACTCAGAGATAGCGGTTTTGGGAATTTGGGTTACGTCGATTTAGCGGTTTAGAGTCTACTATTCTCTCTGCACCATCAGCCCAAAAGAGCTTCAATTCTTCAAAGACAAGTAGCGGTACTGGGGTGACCAAGAAGACAAAGAAAAAGCGTTATTGTAAGTTGTAACTGAAACAGAGAGCAGAAGCATCAGATAAATCGCTTTCGATTACAGAGCAAGGGTGAGAGGGAGAGACGCTGCATCTACT…	684	75868.6	5.65
EkARF16.1	E.konishii.32307	ATGATTAGAGTAATGAATTCCATAAAAGACCCAAGGATGAGCTCAGAGAAGTGCTTAGACTCTCAACTGTGGCACGCCTGTGCCGGTGGGATGGTTCAAATGCCTGTAGTTAACTCTAAAGTTTTCTACTTCCCTCAGGGCCACGCAGAACACTCACAAGGGAAAGTAGATTTTGGAAGTTACCGGATTCCACCGCTGATTTTATGCAAAGTATCCGCCATATGTTATAGGGCGGAGCCTGAGACTGATGAGGTTTATGTAAAAATAAGGCTAATTCCATTGAGAACCAATGAATTTGATTTTGAAGATGATGGGTTAGGATACAATGTTATGGAGAATAACCCCGAAAAACCTTCTTCGTTTGCTAAGACATTGACACAATCTGATGCAAACAATGGC…	ATGAAGCTTTCAGCGTCTGGGTCTGGTCAGCAGAGTCACGAAGGTATTGCCACTGCCTCTGCCTTTTATTTTAATCCTTTAATTGGGTTTCTGTGTCTGATTCGGGGGGAAATGGTGTGAATTAGCGGAGAAGAAGTGTTTGAATTCGGAGCTATGGCATGCATGCGCTGGGCCGCTTGTGTCGCTTCCCACCACTGGCAGTCGCGTTGCCTACTTCCCTCAGGGTCATAGCGAGCAGGTTACTGGTTTTTTTCTTCCTCCAGCTAATTTTGAATGTCTTTGATTGTATAAGTATGATAGCTTGGCTGAGGAACTCTTATGATGCACATACACAAATAGGTATATATGTTTGGGTTTTTAGTGAAAATTGAAGTTGATTTGTAGGTTGCTGCCACAACA…	MKLSASGSGQQSHEAEKKCLNSELWHACAGPLVSLPTTGSRVAYFPQGHSEQVAATTNKEIDGQIPNYPNLPPQLICQLHNVTMHADIETDEVYAQMTLQPLTPQEQKDMFLPVELGIPSRQPTNYFCKTLTASDTSTHGGFSVPRRAAEKVFPPLDFSQQPPAQELIARDLHDVEWKFRHIFRGQPKRHLLTTGWSVFVSAKRLVAGDSVLFIWNEKNQLFLGIRRAIRPQTVMPSSVLSSDSMHIGLLAAAAHAAATNSCFTVFYNPRASPSEFVIPLSKYVKAVFHTRVSVGMRFRMLFETEESSVRRYMGTITGISDLDTVRWPNSHWRSVKVGWDESTAGERQPRVSLWEIEPLTTFPMYPSLFPLRLKRPWHSGASSLHDNRDEMANSLMRLR…	GAGGATAGTAAATAACCTCAAAGGACTGCCCACTTGCAGCCAGAGTAGCAGCTTCTATAACGGATTCAGCTCTCACCCTTCCCCTCAAATCCCCGTTACTACTTTTCTTCATAAACTTACTCTCATCTTCCCTCATAAAACCACAATAACCTCCAAACGGAGAGCAAGAATTACCACCAGCAGGGTTCCACCCGGATGCACACTCCAGTCCACCTCCAATTCCCCGCTTTGCCCTCCTCACCCCAACACAAAGATCCCCATTCTCCGTTCTCAAAAACACAATTGAATCCCCGGCCACAAGCTTCTTCTGGTTCACA	677	74653.6	6.48
EkARF16.2	E.konishii.32939	ATGATTAGAGCTGTGGATTCTATAAAAGATCCAAGGAAGAGCTTAGAGAAATGCTTAGACTCTCAACTGTGGCACGCCTGTGCCGGTGGGATGGTTCAAATGCCCCCAATTAACTCTAAAGTCTTCTACTTCCCTCAGGGCCACGCCGAGCACGCCCAAGGGAGTGTAGATTTTGGGAATTACCGAATTCCACCCCTCATCTTGTGCAGAGTATCCGCCATAAAATTTATGGCGGATCCTGAGAACGATGAGGTTTATGGAAAAATAAGGCTAATTCCATTGAGAACCAATGAATTTTATTTTGAAGATGACATGGTTGTAGGCAACGATGGTATGGAGAATAACCCTGAAAAACCTGCTTCGTTTGCTAAGACATTGACTCAATCTGATGCAAACAAC…	ATGGCGAATTCTGAGGTATCGATTAAGGGGAATTCGGGTTACAGCGAGCCCAACGATGCTCGCAAAGCCTCGGAGGGGCAGAGGGGTCATTCGGGTCGTCCCGTCACTGGAAGAGGTAATTACGGCGGCCTGGTTTTCAATTCCGTCAAACTAGTCTTAGATTTTTTGTTTTTATGGTGTGTTTGAGTTGATCTGGGTTTGATTGTCTAGGTTTTGCTATGTTTTTGTTGGTTTTGTAGACGCTGAAAGGGCGCTTTACAACGAGCTCTGGCATGCTTGCGCCGGTCCTTTGGTCACAGTACCTCGTGAAGGAGAACGCGTCTTCTATTTTCCTCAGGGACACATCGAGCAGGTTTTCTCAAACTCTTTGTTGTAATTTCTAAAAAAAAAAATTTTGTG…	MANSEVSIKGNSGYSEPNDARKASEGQRGHSGRPVTGRDAERALYNELWHACAGPLVTVPREGERVFYFPQGHIEQVEASTNQFSDQQMPVYDLPSKLLCRVINVHLKAEPDTDEVFAQVTLLPEPNQDENAEEKEPPPPLPPRFRVHSFCKTLTASDTSTHGGFSVLKRHADECLPPLDMSRQPPTQELVAKDLHGNEWRFRHIFRGQPRRHLLQSGWSVFVSSKRLVAGDAFIFLRGENAELRVGVRRAMRQQGNVPSSVISSHSMHLGVLATAWHAVSTGTMFTVYYKPRTSPSEFIVPFDQYMESVKNNYSIGMRFKMKFEGEEAPEQRFTGTVVGIEDSDPQRWQESKWRCLKVRWDETSTIPRPERVSPWKIEPALAPALSPLPMSRPKRPRL…	GAGGATAGTAAATAACCTCAAAGGACTGCCCACTTGCAGCCAGAGTAGCAGCTTCTATAACGGATTCAGCTCTCACCCTTCCCCTCAAATCCCCGTTACTACTTTTCTTCATAAACTTACTCTCATCTTCCCTCATAAAACCACAATAACCTCCAAACGGAGAGCAAGAATTACCACCAGCAGGGTTCCACCCGGATGCACACTCCAGTCCACCTCCAATTCCCCGCTTTGCCCTCCTCACCCCAACACAAAGATCCCCATTCTCCGTTCTCAAAAACACAATTGAATCCCCGGCCACAAGCTTCTTCTGGTTCACA	685	75155.9	6.53
EkARF16.3	E.konishii.09885	ATGATTACGTTTATGGATTCAAAGGAAAAAACAAAGGAGGAAGAGAAGTGTTTAGATTCTCAATTATGGCATGCCTGTGCCGGAGGTATGGTTCAAATGCCTCTGGTCAACACTAAGGTCTTCTACTTCCCTCAGGGTCACGCCGAGCATGCTTGTGGCCATGTCGATTTCAGGAATTGCCCTAGAGTTCCGCCATATACTCTATGCAGAGTCTCTGCTATCAAATTCATGGCTGATCTTGAAACTGATGAGGTTTATGCGAGAATTAGATTAATTCAAGTGAATGGTAACGAGCCTGATTTTGATACGGTTGGAATTGGAGGGATTAATGTGTCCGAAGCGCAGGATAAACCTGCCTCATTTGCTAAAACGTTGACTCAGTCGGATGCTAATAATGGT…	ATGGCTTTTCCGGCGTCGAATCATTCCTCTGGAGGACCCTATTCAGGTTTGAGTTATTCTTTCAAAAAGTAATTACCATTTTGTCAGTATCAGATCGAAGTCCATTTCTTGCTGGCACTTAATGGTGAAATGTAACTGGATGGTGGAAATTCTCAGTTTCTAAAAAAAATAAAAATAAAAATAAAAATTGAATACCATTTGTTGCTGGCAATTTATGGTCTAATGTAACTAGATGGTGGAAAAGGTTGACTAACTTAAAAGGAAATGATTTATACCAGAGCAATCTACTTTAAATATCTTTAATAATTTGTCATTGTCAAATCAAAATATTGTTGTAATGGCACTAATTACCTTGGGTTGTACCAAATACATATCCTCAAGGATGATAAAGTGGAGGCT…	MAFPASNHSSGGPYSGASSDALYKELWHACAGPLVTLPREGERVYYFPQGHMEQLEASMHQGLEQQMPSFNLPSKILCKVVNVQRRAEPETDEVYAQITLLPEPDQSEVTSPDPLLPEPQRCTVHSFCKTLTASDTSTHGGFSVFRRHADDCLPPLDMSQQPPWQELVATDLHGNEWHFRHIFRGQPRRHLLTTGWSVFVSSKKLVAGDAFIFLRGENGELRVGVRRVMRQQSNMPSSVISSHSMHLGVLATASHAIATGTLFSVFYKPRTSRSEFIVSVNKYLEARTHKLSVGMRFKMRFEGEEVPERRFSGTIVGVGDNASSGWADSEWRSLKVQWDEPSSILRPDRVSPWELEPLVATAAPNSQPAQRNKRARPPILPSTPDLSALGFWKSQVESP…	TTTTTTTTTTTTTTTTTTTTTAAGTTTTTAGTCTTTGGCTGATTTTTTTAGGTTGAATTTTGGTTTTGCGCGGTTTTGTGTATCGTTTGTTATTGGTATTCTTTTGGATTCGAAGATTGTGTGTTTTGTGGAGATTATTTGGTGTAGATCTTGAGTGGTTAAATTGAGCAGAGAGTTTTGTGTGGAACACTGTTGATGAATCTTCGACTTCGATGTTTGTACTGACGAAGATAGGTGAAACGGCTTTCAACTGTCAGAATCGGAGTGAATTTGAGAGAAGAATGAAGCTATTTGAGTCCAAACTGCAGTGGGTAGATTGAAAAAATATATATATATATGAAGTTGTATGAGTTTTCATCACCGAAGTTGAAATTCTCTGAATTGTAGATTTTACATGCG…	694	76920	6.18
EkARF17.1	E.konishii.24573	ATGCCGCCGCCTCTACCTCCGCCGCCGCGGCCCGAACTCCGTCGCGTCGACCCCAGAATCTGGCGAGCCTGTGCCGGAAACTCCGTCCAGATCCCCACACTGCACTCTAGGGTTTACTACTTCCCCCAAGGTCACTTGGAGCAATCTTCCTCCCCTAATCTCTCTCTCTCGCCTCTCCTATCCAAACCCCTCCTTCTCTGCCAAATCTCCGCCCTCCAGTTCCTCGCCGACCCCGTCACCGATGAAGTTTTCGCTAAACTCCTTCTCCAACCTCTGGAACCTTCTAGGAACCATTTCGGTTTTCTGGAGACACAAGATGATCAGGAGGAGGAGAAAATCGTTTCGTTCGCTAAGATTCTGACGCCGTCGGATGCGAACAATGGAGGCGGATTCTCCGTT…	ATGCCTCGACCACCACAACCGCCGCCGCCAACCACCACCGATTCCGGCCGCGTGGATCCTAAAATATGGAGAGCATGCGCCGGAAACTCAGTCCAAATCCCCGAACTGCACTCTTGGGTTTACTACTTCCCCCAAGGTCACCTCGAGCAAATCTCCAATGTCTCGGTTTGTCCTCCTACCTCCTCTTTGCTACTTTCCAAACCTCTTATTCTCTGCAGAATCTCATCTCTTCAATTGCTCGCTGACTCCGTCACCGATGAAGTCTACGCCAAAATCCTCCTGCAACCAATGCCCAAAGGAAAGTTCAGTTTTCTGGACCATCGAGATGATCGGGAAGAAGAGAAAGTTGTTTCGTTCGCGAAGATTCTGACGCCGTCGGACGCCAACAATGGTGGCGGA…	MPRPPQPPPPTTTDSGRVDPKIWRACAGNSVQIPELHSWVYYFPQGHLEQISNVSVCPPTSSLLLSKPLILCRISSLQLLADSVTDEVYAKILLQPMPKGKFSFLDHRDDREEEKVVSFAKILTPSDANNGGGFSVPRFCADSIFPPLNFKDDPPVQTLSITDTRGFVWEFRHIYRGTPRRHLLTTGWSKFVNHKRLIAGDSIVFMKNSKGEIFVGVRRAVQWSGNGDEVKKKRFSGNGRVSPEAVVEAAELAAQGKEFEVVYYPRAGWSEFVVKAEVVEKALNVYWRPGMRVKMAMETEDSSRMQWFQGTVSVASVSDGAPWQMLQVTWDEPEVLQNAKRGARQDPFSAYNLCYLGENTPQMCMDNIFSDNMVPKLKTVSTELNIGNSRSDNLSPDSQ…	AACAAGGCACTTCCAATTATCCACAATTAAACAAGATTAAAAAAAATATATATCAAATGAAGAAATATCATAACGCAGTCTGAATCAATATGCATAATCCCACACAAACATCCAACACAGATTTAAGTATCAAAGCTAAGTCTACAATAGTTTGAAATTTCCAACAAGCCTAACAACCATAACCTGCAAAAAAAAGCTACATCTTCAAGGGTCATATGAAGCATCAGCTTTTTGCTTGCTTTGGGTACCTGTACCTGTACAGCTACTAATCTGCGTGACCTATGCTACCACTTGTTCACATAGGATACGCTTCAACAGTTGAGGCTCTTTGACATTGGACATCGAGCCTATCAAGCAGTTCTGAATAGGGGTACTTCAAAGAAAGATCTACTGAGTTCT…	593	65882.6	5.65
EkARF17.2	E.konishii.28548	ATGCCTCGACCACCACAACCGCCGCCGCCAACCACCACCGATTCCGGCCGCGTGGATCCTAAAATATGGAGAGCATGCGCCGGAAACTCAGTCCAAATCCCCGAACTGCACTCTTGGGTTTACTACTTCCCCCAAGGTCACCTCGAGCAAATCTCCAATGTCTCGGTTTGTCCTCCTACCTCCTCTTTGCTACTTTCCAAACCTCTTATTCTCTGCAGAATCTCATCTCTTCAATTGCTCGCTGACTCCGTCACCGATGAAGTCTACGCCAAAATCCTCCTGCAACCAATGCCCAAAGGAAAGTTCAGTTTTCTGGACCATCGAGATGATCGGGAAGAAGAGAAAGTTGTTTCGTTCGCGAAGATTCTGACGCCGTCGGACGCCAACAATGGTGGCGGA…	ATGGGGTAGCCTCTTCTGCTTCTCAAATACAATATTTTTTTTTTATTATTATTATTATTTTTTTTTTGCGCTTTGGATCACTGGTTTGGTTTTCTCGCTTGATTACGACTTTGGGGGATTTTTTGATGGCGCATGGTGATACTGGTTTCAGGGGCTCTTCGATTTCTCTTCCCGAATCAGGTGAGAAAATGAAGATATGTGGGTTTTTATTTGAAACGGCTATCTTTTCTTTTTTGGAAAGTTATGGGAATGGAAAGGGAAAGAAATTTTTTTTTTTCGATTTTGTGATGTTGAGTTTTTTGAAATTGAGAAAATTGTGCTTCGTTTGGGTGCTGAGAATGCTGAGGAAAGGAAAAGAAAAATGGAAGTTACTGATTTGTGGTGATGGGGATTTTAAGA…	MGGSSISLPESDLGGDDLYTQLWKTCAGPLVDVPRSGERVFYFPQGHMEQLEASTNQELNQQIPLFNLPSKILCRVVHIQLLAEQETDEVYAQITLYPEADQSEPTSLDPCLAEPQKQNVHSFCKILTASDTSTHGGFSVLRKHATECLPPLDMTQAIPTQELAAKDLHGYEWRFKHIFRGQPRRHLLTTGWSTFVTSKRLVAGDAFLFLRGDNGELRVGVRRLAHQQSSMPSSVISSQSMHLGVLATASHAITTQTLFVVYYKPRTSQFIIGLNKYLEAMSNGFSVGVRFKMRFEGEDSPERRFMGTIVGVGDISPQWSDSKWRSLKIQWDEPATIQRPERVSPWEVEPFVASASASLSLTQPAVKSKRPRPVDVPASEITTSSAASPFWYHGSSQSH…	GTTTACTACTTCCCCCAAGGTCACCTCGAGCAAATCTCCAATGTCTCGGTTTGTCCTCCTACCTCCTCTTTGCTACTTTCCAAACCTCTTATTCTCTGCAGAATCTCATCTCTTCAATTGCTCGCTGACTCCGTCACCGATGAAGTCTACGCCAAAATCCTCCTGCAACCAATGCCCAAAGGAAAGTTCAGTTTTCTGGACCATCGAGATGATCGGGAAGAAGAGAAAGTTGTTTCGTTCGCGAAGATTCTGACGCCGTCGGACGCCAACAATGGTGGCGGATTCTCTGTTCCGAGATTCTGCGCCGACTCG	432	48159.7	8.04
EkARF24.1	E.konishii.13658	ATGAAGATGCCGGGGAACGGTGCCGGAGGTACCTCGGCCACACCGAATCCTTGCGAAGGAGGAGAGAAGAAGAGCATAATAAATCTGGAGCTATGGCAAGCGTGCGCCGGGCCGCTGGCGAACCTGCCTCCCGCCGGAACCCATGTCGTTTACTTCCCTCAAGGCCACAGCGAACAGGTCGCAGCATCCATGAAAAAGGATGCAGATGCTCAAATCCCCAACTATCCGAACCTTCCGTCAAAGCTACTGTGCCTCCTTCACAATGTCACTTTACATGCGGACCCAGAAACAGACGAAGTGTATGCTCAGATGACACTCCAACCAGTTCCGTCTTTTGACAAGGATGCATTACTAAGATCAGATCTTGCTCTCAAGTCAAATAAGCCGCAAACTGAGTTT…	ATGGCGCATGGAGATACTGGTTTCAGGGGCTCTTCCACTTCTCGTACAGAGCCAGGTGAGAAAATGTAGATGATGAGTGGGTTTTCATTTTGAATGGCTATGTTTGCTTGCTTAGAAATGTATGGAAGGGAAAGAAAATTGAAGATTATGTGTTTTGTTATTGGGTTTTGAGAAAATGATAAAATGGTGCTTCGTTTGGGTGCTGGGAAGGCTGAGGAAGGAAAAGAAAATGTGGGTTATTTTATTTTATTTATTATTTGTGGTGAACTGGTGATGGGTTTTGTTAGAAAATGTGAAGTTAGTGAGTTTGGGTGCCGAGAAAGTGAAGGAAAGGAAACGAAAATTGAAAATTTTCTCGTTTGTAAGCTCAAATATCATTTGGGTATCTTCGGGTTGGAT…	MAHGDTGFRGSSTSRTEPGVDELYTELWKACAGSLVEVPRTGERVFYFPQGHIEQLEASTNRELNQQIPLFNLPSKILCRVVHIQLLAEQEKDEVYAQITLHPEADQSEPTSPDPCLPEPQRRPVHSFCKILTASDTSTHGGFSVLRKHATECLPPLDMTLATPAQELATKDLHGNEWRFKHIFRGRPRRHLLTTGWSTFVTSKKLVAGDALVFLRGDNGELRVGIRRLACQQSSIPSSVISSQSMHLGVLATASHAVTTQTLFVVYYKPRTSQFIVGLNKYLEAIRNGFSVGMRFKMRFEGEDSPERRFNGTIVGIGDISPEWSDSIWRSLKIQWDEPAIIQRPERVSPWEIESLMASTFLSLTQPAVKIKRPRPVDIPASENTTGSGASPFWYHGSS…	GCACTCGGGTGGGAGAGTTTCAAATAAAACACAATAAATTTTCAAAACTTGAAAAAAAATAATGGTAATCTTATAGTCATCCATCTCAACCCAATTTCCCAATCTTTAAAATTGATATAAGCAATTTCATTGAAGGAGCGAAGAAATCTACAGATTTTATATACTCAAAACTACATACATATTTCATTTCTACAACAGCACCAACGTGGGTGAATTTCAAATAATTTAAAACAAATTACAGAATAATTAAATTAACTACTTGTCTAACAGCAGTGGCGACCGGCTACTTATCTAGAAACATACTTCCTTTAAATAAAACATTGGACCAATTAGATCCACGTGGTTTATGCTTCTTGCATATGTTTTTTCTTCAGGAGCTTGGACCAACCACTTTCTAAT…	1110	122725	6.07
EkARF24.2	E.konishii.25234	ATGAAGACGCCGGCGAACGGTGCCGGAGCTGCCTACGCCAGTCCGAATCCTTGCGAAGGAGAGAAGAAGAGCACAACAAACCCGGAACTATGGCAAGCGTGCGCGGGGCCGCTGTTGAACCTGCCTCCTGCCGGGACCCACGTCGTCTACTTCCCTCAAGGCCACAGCGAACAGGTTGCAGCGTCTATGAAGATGGGTATAGATGCTCAAATCCCCAGCTATCCAAACCTTCCCTCGAAGCTACTATGTCTCCTTCACAATGTCACCATGCATGCTGACCCAGAAACAGACGAAGTATATGCTCAGATGACACTTCAACCTGTTCCATCTTTTGATAAGGATGCATTATTGAGGTCAGATCTTGCGCTTAAGACAAATAAACCGCAAACTGAGTCTTTC…	ATGGCGAATTCAGAGGTATCGATAAAGGGAAATGGCACCAACGGAATGGGAGAGAGCTTCGGTTCTGTTTACAGCGAGGCCAATGAAGCTCGGAGCTCTACGGAGGGACCAAAGGGTCATTCGATTCTTCCCGGTACCGGACTAGGTAATTCCGGCAAACTTATATTCATTTTGAGATTCTGGTGGTGTATTTGAGGTGCGTTTGATTTTGATTTTTTATTTTTTTTGGTGTGTTCTGTAGGCGTTGAAAGGACGCTTTACAACGAGCTCTGGCATGCCTGCGCTGGTCCTCTCGTCACAGTCCCTCGTGAAGGAGAGCGGGTCTTCTATTTTCCTCAAGGACACATTGAGCAGGTTTGTCCCAATTCTCTGTGCCCATTTCTCTGAATTTTTTCTATT…	MANSEVSIKGNGTNGMGESFGSVYSEANEARSSTEGPKGHSILPGTGLGVERTLYNELWHACAGPLVTVPREGERVFYFPQGHIEQVEASTNQVADQQMPVYDLRSKILCRVINVLLKAELDTDEVFAQVTLLPEPNQDENTVEKEPLPPPPHRFHVHSFCKTLTASDTSTHGGFSVLRRHADECLPPLDMSRQPPTQELVAKDLHGNEWRFRHIFRGQPRRHLLQSGWSVFVSSKRLVAGDAFIFLRGENEELRVGVRRAMRQQGNVPSSVISSHSMHLGVLATAWHAVLTGTMFTVYYKPRTSPADFIVPFDQYMESIKKNYSIGMRFKMRFEGEEAPEQRLTGTIVGVEDADPKRWRESKWRCLKVRWDETSSIPRPDRVSPWKIEPALAPPALNP…	GCACTCGGGTGGGAGAGTTTCAAATAAAACACAATAAATTTTCAAAACTTGAAAAAAAATAATGGTAATCTTATAGTCATCCATCTCAACCCAATTTCCCAATCTTTAAAATTGATATAAGCAATTTCATTGAAGGAGCGAAGAAATCTACAGATTTTATATACTCAAAACTACATACATATTTCATTTCTACAACAGCACCAACGTGGGTGAATTTCAAATAATTTAAAACAAATTACAGAATAATTAAATTAACTACTTGTCTAACAGCAGTGGCGACCGGCTACTTATCTAGAAACATACTTCCTTTAAATAAAACATTGGACCAATTAGATCCACGTGGTTTATGCTTCTTGCATATGTTTTTTCTTCAGGAGCTTGGACCAACCACTTTCTAAT…	1084	120521	5.96
EkARF25.1	E.konishii.13056	ATGAAGGATCCGTCAAATGGATTTTTGGCAAATTCTGCAGAAGGGGAAAGGAAGAGTATTAATTCAGAATTATGGCATGCTTGTTCGGGGCCATTGGTTTCTTTACCTCCAGTTGGAAGTCTTGTGGTTTACTTTCCTCAAGGTCACAGTGAGCAAGTTGCAGCATCGATGCAGAAGGAGGCTGATTTCATCCCAAGCTACCCTAACCTTCCTTCCAAATTGATTTGCATGCTTCATAATGTTACATTGCATGCTGATACAGAAACTGACGAGGTCTATGCCCAGATGACCCTTCAACCCGTAAGCAAATATGACAAGGAAGCATTACTGGCATCTGATTTGGGCCTCAAGCAGAACAGGCAACCTGCTGAATTCTTCTGCAAAACTCTTACGGCCAGT…	ATGATTAGAGTAATGAATTCCATAAAAGACCCAAGGATGAGCTCAGAGAAGTGCTTAGACTCTCAACTGTGGCACGCCTGTGCCGGTGGGATGGTTCAAATGCCTGTAGTTAACTCTAAAGTTTTCTACTTCCCTCAGGGCCACGCAGAACACTCACAAGGGAAAGTAGATTTTGGAAGTTACCGGATTCCACCGCTGATTTTATGCAAAGTATCCGCCATATGTTATAGGGCGGAGCCTGAGACTGATGAGGTTTATGTAAAAATAAGGCTAATTCCATTGAGAACCAATGAATTTGATTTTGAAGATGATGGGTTAGGATACAATGTTATGGAGAATAACCCCGAAAAACCTTCTTCGTTTGCTAAGACATTGACACAATCTGATGCAAACAATGGC…	MIRVMNSIKDPRMSSEKCLDSQLWHACAGGMVQMPVVNSKVFYFPQGHAEHSQGKVDFGSYRIPPLILCKVSAICYRAEPETDEVYVKIRLIPLRTNEFDFEDDGLGYNVMENNPEKPSSFAKTLTQSDANNGGGFSVPRYCADTIFPRLDYTADPPVQTILAKDVHGEVWKFRHIYRGTPRRHLLTTGWSHFVNQKKLVAGDSIVFLRTKNEDLCVGVRRAKRGIGGGPECVSGWNSVGGNSYSPFGSYCGFLSEESNFIKKNSNSDLRGKVRAESVIEAATLAAIGQPFEVIYYPRASTPEFCVKASAVSAAMRIQWCSGMRFKMAFETEDSSRISWFMGTISSVQVADPIRWPNSPWRFLQVVWDEPDLLQNVKCVNPWLVELVSNMPVIHHSPFS…	TGCTGCTGCTGCTGCTGCTGCTGGAGCTGAGAGTAAATTGCGGGTTGGTGCAAATTTTGACTAGGAAACTGGTTAGGGGTAATTAAACCATTATTTACATGAGCTGGCTGGAATATCTGAGGCTGATGCTGTGTCTGCTGTTGTTGTAGCTGGTGTGTCTGCTGTTGTTGTAGTTGCTGTGGCTGCTGTTGTGGTGGTGGTGGTTGCTGCTGCTGCTGCTGTCGCTGCTGTTGCTGTTGAGGAAGATGTTGCTTTTGTTGATTCAGAGGAGGCTGCAATAATTGCTGCAGCTGCTGCTGTTGGGGCCATGTCACAGGTGGCAGTAGCAATTGACTGACTTGGTTTTGTGGATTTGATTTGTTAAACTGAAGATTTGGAGCAGACATAACAGGTGCTTGA…	1092	122340	6.14
EkARF25.2	E.konishii.13726	ATGAAGGCTCCGTCAAATGGGTTTTTGCCAAATTCTGCAGAAGGAGAAAGGAAGAGTATTAATTCAGAATTATGGCATGCTTGTGCGGGGCCATTAGTTTCTTTGCCATCAGTTGGAAGTCTTGTGGTTTACTTCCCTCAAGGTCACAGTGAGCAAGTTGCAGCATCGATGCAGAAGGAGACTGATTTCCTGCCAAACTACCCTAATCTTCCTTCCAAGTTGATTTGCATGCTTCATAATGTCACATTGCATGCTGATGTAGAAACTGATGAGGTCTATGCCCAGATGACACTTCAACCCGTAAGCAAATATGACAAGGAGGCATTACTGGTTTCTGATTTCGGCCTCAAGCAGAACAGGCAACCTTCTGAGTTCTTCTGCAAAACTCTTACAGCCAGT…	ATGATTAGAGCTGTGGATTCTATAAAAGATCCAAGGAAGAGCTTAGAGAAATGCTTAGACTCTCAACTGTGGCACGCCTGTGCCGGTGGGATGGTTCAAATGCCCCCAATTAACTCTAAAGTCTTCTACTTCCCTCAGGGCCACGCCGAGCACGCCCAAGGGAGTGTAGATTTTGGGAATTACCGAATTCCACCCCTCATCTTGTGCAGAGTATCCGCCATAAAATTTATGGCGGATCCTGAGAACGATGAGGTTTATGGAAAAATAAGGCTAATTCCATTGAGAACCAATGAATTTTATTTTGAAGATGACATGGTTGTAGGCAACGATGGTATGGAGAATAACCCTGAAAAACCTGCTTCGTTTGCTAAGACATTGACTCAATCTGATGCAAACAAC…	MIRAVDSIKDPRKSLEKCLDSQLWHACAGGMVQMPPINSKVFYFPQGHAEHAQGSVDFGNYRIPPLILCRVSAIKFMADPENDEVYGKIRLIPLRTNEFYFEDDMVVGNDGMENNPEKPASFAKTLTQSDANNGGGFSVPRYCAETIFPRLDYTAEPPVQTILAKDVHGEVWKFRHIYRGTPRRHLLTTGWSNFVNQKKLVAGDSIVFLRTENGDLCVGVRRAKRGIGGGLECASGWNPAGGNSCSPFGGYCGFMREDESKFMKKSSNGDLRGRVRAESVIEAATLAASGQSFEVIYYPRAGTPEFCVKSSSASAAMRIQWCSGMRFKMAFETEDSSRISWFMGTISSVQVADPIRWPNSPWRLLQVAWDEPDLLQNVRCVNPWLVELVSNMPAIHHAP…	TGCTGCTGCTGCTGCTGCTGCTGGAGCTGAGAGTAAATTGCGGGTTGGTGCAAATTTTGACTAGGAAACTGGTTAGGGGTAATTAAACCATTATTTACATGAGCTGGCTGGAATATCTGAGGCTGATGCTGTGTCTGCTGTTGTTGTAGCTGGTGTGTCTGCTGTTGTTGTAGTTGCTGTGGCTGCTGTTGTGGTGGTGGTGGTTGCTGCTGCTGCTGCTGTCGCTGCTGTTGCTGTTGAGGAAGATGTTGCTTTTGTTGATTCAGAGGAGGCTGCAATAATTGCTGCAGCTGCTGCTGTTGGGGCCATGTCACAGGTGGCAGTAGCAATTGACTGACTTGGTTTTGTGGATTTGATTTGTTAAACTGAAGATTTGGAGCAGACATAACAGGTGCTTGA…	1086	121509	6.41

## Sheet: Additional Table2
Table S2 Ka/Ks analysis for duplicated gene pairs of EkIAAs and EkARFs in Euscaphis konishii
Duplicated gene 1	Duplicated gene 2	Ka	Ks	Ka/Ks	Puriﬁng Selection
EkIAA1.1	EkIAA1.2	0.0743288	0.318567	0.233322	Yes
EkIAA1.2	EkIAA1.3	0.18669	1.0311	0.181059	Yes
EkIAA12/13.1	EkIAA12/13.2	0.102842	0.465232	0.221056	Yes
EkIAA14.1	EkIAA14.2	0.226816	1.00848	0.224908	Yes
EkIAA14.1	EkIAA16.2	0.231838	1.95427	0.118632	Yes
EkIAA14.1	EkIAA16.1	0.216167	1.61326	0.133994	Yes
EkIAA14.2	EkIAA16.2	0.22657	1.70954	0.132533	Yes
EkIAA14.2	EkIAA16.1	0.195082	1.11204	0.175427	Yes
EkIAA16.2	EkIAA16.1	0.106483	0.500769	0.21264	Yes
EkIAA27.5	EkIAA27.4	0.0887432	0.432317	0.205273	Yes
EkARF1.1	EkARF1.2	0.0540624	0.343161	0.157542	Yes
EkARF2.1	EkARF2.2	0.0938894	0.35263	0.266255	Yes
EkARF4.1	EkARF4.2	0.091025	0.292407	0.311296	Yes
EkARF5.1	EkARF5.2	0.0806819	0.341775	0.236067	Yes
EkARF8.1	EkARF8.2	0.0553732	0.334844	0.16537	Yes
EkARF9.1	EkARF9.2	0.0940536	0.334611	0.281083	Yes
EkARF10.1	EkARF10.2	0.101102	0.532061	0.190019	Yes
EkARF11/18.1	EkARF11/18.2	0.10896	0.362958	0.300201	Yes
EkARF16.1	EkARF16.2	0.0860981	0.372113	0.231376	Yes
EkARF24.1	EkARF24.2	0.0769484	0.365666	0.210434	Yes

## Sheet: Additional Table 3
Table S3. The distribution of AuxRE in promoter region of anthocyanin and triterpenoid biosynthetic genes
		AuxRE number
Gene		TGTCTC	TGTCGG	Total
anthocyanin biosynthesis genes	CHS2	3	0	3
	CHS8	0	0	0
	CHI2	2	0	2
	CHI3	0	0	0
	F3H1	1	3	4
	F3H2	0	3	3
	F3H3	0	0	0
	F3H4	4	2	6
	F3'H	1	2	3
	DFR1	3	1	4
	LAR	0	1	1
	UFGT3	0	2	2
	UFGT7	1	2	3
triterpenoid biosynthesis genes	ACAT1	1	1	2
	ACAT2	0	1	1
	ACAT&HMGS	1	1	2
	PMK	1	0	1
	DXS	3	0	3
	HDR	1	0	1
	BAS1	0	0	0
	BAS2	0	4	4
	CAS1	1	1	2
	CAS2	0	1	1
	GGPS1	0	0	0
	GGPS2	1	0	1
	FPS	1	0	1
	SQS	2	0	2
	SQE	0	0	0
